# Supplementary material for: Genome-Wide Association between Branch Point Properties and Alternative Splicing
Source: PLoS Comput Biol. 2010 Nov 24;6(11):e1001016. doi: 10.1371/journal.pcbi.1001016 (PMC2991248; doi:10.1371/journal.pcbi.1001016)
Supplement: Dataset S1 — Training and benchmarking datasets. It provides coordinates in hg18 of the introns and BPs used for training and testing. (0.37 MB TAR) [file pcbi.1001016.s001.tar]

Archive with 4 entries (3 files):
- SuppData
- SuppData/ExpVer.BPs
- SuppData/consTNA-BP5.BPs
- SuppData/README
