# Supplementary material for: Genome-Wide Association between Branch Point Properties and Alternative Splicing
Source: PLoS Comput Biol. 2010 Nov 24;6(11):e1001016. doi: 10.1371/journal.pcbi.1001016 (PMC2991248; doi:10.1371/journal.pcbi.1001016)
Supplement: Dataset S1 — Training and benchmarking datasets. It provides coordinates in hg18 of the introns and BPs used for training and testing. (0.37 MB TAR) [file pcbi.1001016.s001.tar › SuppData/ExpVer.BPs]

INT[chr11:122437248-122437981:-]	23	ttttaaacc
INT[chr11:14945977-14948056:-]	36	cactcacag
INT[chr1:149639946-149640338:+]	40,44	tattcagcc,ctgttattc
INT[chr11:5204606-5204735:-]	37	cactgactc
INT[chr11:5227397-5227518:-]	30	ttctgactg
INT[chr11:5247483-5247604:-]	31	ctctaattt
INT[chr1:154547611-154548455:-]	24	gcttcatac
INT[chr1:154570059-154572241:-]	21	aattcacta
INT[chr12:21691218-21698743:-]	22	ttctaatgc
INT[chr15:70288287-70289067:-]	16	tacttaccc
INT[chr15:70289255-70289741:-]	16	tgcttactc
INT[chr15:70289874-70296803:-]	21	ttgtcatct
INT[chr15:70296896-70298338:-]	31	aattaatac
INT[chr16:163007-163123:+]	19	ccctcactc
INT[chr16:163329-163470:+]	18	cactgaccc
INT[chr16:29986484-29987467:+]	25	gtcttaatg
INT[chr16:88155661-88156243:+]	22	cacttaact
INT[chr17:16225224-16225940:+]	28	aggtgacac
INT[chr1:8849897-8850633:-]	27	acttcattc
INT[chr1:8850704-8853097:-]	21	ccctcattc
INT[chr19:757557-758868:+]	351	tactgacct
INT[chr20:2391874-2392392:-]	25	ttctaactc
INT[chr20:2394466-2396252:-]	34	ctctaacac
INT[chr20:2396405-2399333:-]	24	gtctcatcc
INT[chr20:3708423-3709825:-]	160,166	tcttaatgt,cactaatct
INT[chr22:38040160-38040636:-]	21	gccttacac
INT[chr22:38043581-38044350:-]	21	gtctgacta
INT[chr22:40379641-40382852:+]	26	aaatcaaag
INT[chr3:14184885-14186941:-]	24	tactgattt
INT[chr5:147825682-147869211:-]	86	tactaatct
INT[chr5:147869781-147882948:-]	213	tgctgataa
INT[chr5:147883103-147908423:-]	267	taatcactt
INT[chr5:147908625-147909892:-]	143,151	atgtgactt,cactaagca
INT[chr6:29679473-29680249:-]	275	cactgactt
INT[chr6:44322911-44324344:+]	18	aattaatga
INT[chr6:44327983-44328759:+]	22	atctaaggc
INT[chr6:74285961-74286326:-]	28	tagtaacca
INT[chr6:74286501-74287443:-]	23	ggttcaaag
INT[chrX:77246559-77252019:+]	28	agttgatca
INT[chrX:77256314-77259464:+]	29	ccatcacat
INT[chrX:77259569-77260203:+]	21	atctgaatg
INT[chrX:77265528-77267026:+]	27	agctcatct
