# Supplementary material for: Genome-Wide Association between Branch Point Properties and Alternative Splicing
Source: PLoS Comput Biol. 2010 Nov 24;6(11):e1001016. doi: 10.1371/journal.pcbi.1001016 (PMC2991248; doi:10.1371/journal.pcbi.1001016)
Supplement: Dataset S1 — Training and benchmarking datasets. It provides coordinates in hg18 of the introns and BPs used for training and testing. (0.37 MB TAR) [file pcbi.1001016.s001.tar › SuppData/consTNA-BP5.BPs]

INT[chrX:67975463-67976231:+]	23	ctctgactt
INT[chr16:45302203-45304060:-]	23	tactgatgg
INT[chr5:41088447-41090625:-]	31	tagtaaaat
INT[chr5:37851995-37870582:-]	31	gtctcatgt
INT[chr2:236693831-236697301:+]	24	tactaatgt
INT[chr5:150423502-150424713:-]	34	gagtaaatg
INT[chr3:139772031-139772565:-]	30	tactaaggg
INT[chr2:86122738-86123607:-]	20	agctgagac
INT[chr15:41481341-41483172:+]	24	tcctaatgc
INT[chr9:129455897-129460474:+]	24	tattcactg
INT[chr1:200543153-200544801:+]	17	ccctgacca
INT[chr17:70462056-70463481:-]	26	ccctgaggc
INT[chr11:57217964-57219967:+]	25	atctgattt
INT[chr5:149805442-149806557:-]	43	cattgactt
INT[chr14:93153404-93154290:+]	36	aaataacca
INT[chr22:44107256-44109894:+]	22	cactgactg
INT[chr19:59339881-59341145:+]	25	ccctgagcc
INT[chr7:6154050-6155739:+]	26	ctctgacca
INT[chr18:7033405-7034720:-]	23	aattgagat
INT[chr10:129426039-129426773:+]	25	ttctgaact
INT[chr1:100115973-100118066:+]	25	ttgttacat
INT[chr19:45453017-45454672:-]	32	ccctcagcc
INT[chr9:137789049-137790080:+]	22	cgctgacag
INT[chr9:136465875-136468133:+]	20	ccctcacca
INT[chr13:112936302-112937377:+]	26	tactgatac
INT[chr9:76647080-76660262:-]	32	ttttgaagt
INT[chr6:32040099-32041538:+]	26	tgctgatcc
INT[chr3:185587960-185588412:+]	28	gcctgacac
INT[chr12:94705378-94708163:-]	22	gcatcatgc
INT[chr14:30848140-30851924:-]	16	tcctgaaac
INT[chr1:2432983-2434186:-]	26	tcttaattt
INT[chr15:70279152-70279868:-]	25	tactcacca
INT[chr4:185859030-185860236:-]	23	ttttaacac
INT[chr1:15930340-15930970:+]	20	gtttcaccc
INT[chr12:112390593-112391309:-]	36	cgctgacgc
INT[chr11:17494414-17498992:-]	26	gtctcatca
INT[chr8:30521684-30535945:+]	25	ggctcacgg
INT[chr1:888748-889162:+]	29	tgctgagct
INT[chr19:4998681-5022020:+]	22	ctctgacgt
INT[chr3:157135530-157136820:+]	27	tggtgattg
INT[chr17:35176273-35187429:-]	23	ttgtaaccc
INT[chr7:86232866-86253512:+]	28	ttctaacaa
INT[chr2:136340769-136342650:-]	47	atctgaaag
INT[chr21:42409165-42412289:+]	21	tcctcacat
INT[chr1:177875810-177876136:+]	28	gattgaact
INT[chr1:225215887-225219323:+]	23	tcctaatgc
INT[chr3:50196002-50197028:+]	21	gactgacac
INT[chr19:53664596-53665421:+]	28	cactgactt
INT[chr7:50579306-50600475:-]	43	agttcagag
INT[chr7:21901143-21905478:+]	36	tactgaaca
INT[chr2:219238215-219238882:-]	17	atatgattt
INT[chr2:234556608-234559070:+]	29	tcctcactt
INT[chr22:29826940-29830301:+]	29	cgctgacat
INT[chr1:24015848-24016552:-]	53	aactgaact
INT[chr2:112493571-112495469:+]	23	tgctgaaga
INT[chr14:77435355-77443898:+]	21	atctgacct
INT[chr15:38353770-38355419:+]	18	atcttactg
INT[chr9:72023333-72030485:+]	19	aattcaaac
INT[chr17:8867434-9006854:+]	26	ggctgacac
INT[chr2:170195744-170196521:+]	42	acataataa
INT[chr4:8442362-8444959:-]	26	aaatgatgg
INT[chr9:8723947-9008696:-]	50	atctaagca
INT[chr11:124988283-124989191:+]	26	ttgttattt
INT[chr6:121619131-121641965:-]	22	gaatcactt
INT[chr1:175027242-175029318:+]	17	ctgtaaact
INT[chr5:172514023-172518352:+]	23	cactcacac
INT[chr7:154391770-154398338:-]	54	ttatcattc
INT[chr2:170380285-170384316:-]	25	agctcataa
INT[chr6:36898853-36915036:-]	26	tgctaaccc
INT[chr2:128009878-128033744:+]	26	agctgacgt
INT[chr12:21688310-21691099:-]	30	atttaaagt
INT[chr18:59162707-59169100:-]	28	tactgaagg
INT[chr16:73005076-73009457:-]	20	ttctgatcc
INT[chr5:40879569-40888032:+]	22	cattcacta
INT[chr12:122847333-122849745:+]	24	aaatgacgg
INT[chr19:11414331-11417203:+]	21	gggtgacag
INT[chr6:170542135-170546499:+]	25	tactaatct
INT[chr22:38988124-38990637:+]	21	gattaataa
INT[chr2:102687567-102688736:+]	26	gtttaagta
INT[chr16:65435932-65438433:+]	27	gcctgagtc
INT[chr3:46874956-46875968:-]	19	gactcagcc
INT[chr13:45816968-45817582:-]	24	ttgtaactt
INT[chr19:46546201-46550434:-]	28	ccctgatcg
INT[chr14:76396936-76402063:+]	43	ttgttacaa
INT[chr2:144864066-144870448:-]	27	taatcaccc
INT[chr2:211007533-211008355:-]	26	taataactt
INT[chr1:53509607-53513890:-]	22	ccttcagga
INT[chr11:62128250-62129160:-]	50	tccttacat
INT[chr10:60236925-60243595:+]	33	gattaaata
INT[chr16:27763884-27803307:-]	28	tcctgacgc
INT[chr7:6811212-6812159:-]	28	atcttactg
INT[chr1:243386609-243596758:+]	37	gagttatag
INT[chr1:11049393-11050651:-]	25	aaataactg
INT[chr17:31001922-31008730:+]	46	aggtgaaac
INT[chr9:84812241-84814375:-]	16	acataaaat
INT[chr11:120995837-120996982:+]	22	cattcactt
INT[chr1:167347361-167360745:+]	25	tactaatgt
INT[chr11:111419468-111421071:+]	24	tactaagag
INT[chr17:78644392-78645420:+]	31	tgctcactc
INT[chr12:119486130-119487257:+]	25	tgttgagta
INT[chr2:43839673-43842946:+]	46	ctgtaattt
INT[chr19:43890676-43891874:+]	36	ccctgacgg
INT[chr12:121598031-121598414:+]	29	acttgaatt
INT[chr1:31678620-31679497:+]	23	ggctcatgg
INT[chr8:73104759-73108432:-]	24	tagtgattt
INT[chr18:59150115-59153469:-]	23	cactaaaag
INT[chr12:109460462-109462009:-]	27	tggtaaaat
INT[chr2:100932375-100946951:+]	32	ggctaacct
INT[chr4:83497073-83497489:-]	20	taataatgt
INT[chr20:45354040-45356816:-]	36	taatgatgg
INT[chr16:68516889-68520851:+]	34	gtttgaatc
INT[chr3:13392932-13393955:-]	54	ttctgactt
INT[chr2:219864490-219867940:-]	20	ccctcacac
INT[chr13:98352747-98353226:-]	27	tggtgatca
INT[chr18:19468112-19472810:-]	27	ctctaatgt
INT[chr1:78102302-78104610:+]	28	atataaatc
INT[chr14:24114459-24115214:-]	22	agctaagtg
INT[chr12:55007011-55007414:-]	38	ctttcactt
INT[chr12:122215978-122217154:-]	38	catttagtc
INT[chr10:126082480-126083994:-]	25	tattaaaac
INT[chr5:1376985-1377877:-]	27	ctctaactg
INT[chr3:45782238-45786704:-]	25	atgtaactg
INT[chr11:112608747-112609078:+]	31	ggctcacct
INT[chr2:149543751-149546114:+]	35	acattagat
INT[chr19:12902564-12905363:-]	43	ctctgagcc
INT[chr17:23120738-23122065:-]	28	gcttgagaa
INT[chr3:38012343-38013571:+]	30	gtatgacac
INT[chr12:62777423-62788978:+]	23	ctctgacca
INT[chr9:138420252-138421417:-]	23	ttctaataa
INT[chr2:102488363-102490969:+]	22	ctctaatac
INT[chrX:48916775-48917625:+]	34	agctaatct
INT[chr17:53300604-53301481:-]	20	gactcacag
INT[chr12:2780784-2782577:+]	29	aagtcagcc
INT[chr4:84557043-84558269:-]	42	ttctaatcc
INT[chr8:131197164-131198105:-]	29	aattaaaat
INT[chr10:26889780-26891260:+]	44	tgttgaaaa
INT[chr5:167917205-167918614:-]	44	tgctaactt
INT[chr10:118886161-118887316:-]	18	ggctgacat
INT[chr6:168092008-168094714:+]	29	ggctgaaat
INT[chr11:63879677-63881086:+]	20	atctcagct
INT[chr8:12627760-12630780:-]	20	gtcttactg
INT[chr12:3548992-3556297:+]	22	ccttcacgt
INT[chr22:36679761-36682725:+]	35	aagtgatgc
INT[chr17:26573074-26574587:+]	24	tagtaacaa
INT[chr5:102338040-102353874:+]	28	cttttacac
INT[chr7:107403559-107405727:-]	20	tcttgacgt
INT[chr1:95382201-95386845:+]	31	atctaaaat
INT[chr11:17273591-17274226:+]	23	gcattactg
INT[chr15:72497704-72498194:-]	21	aactaatgc
INT[chr1:154482666-154483095:-]	29	cagtgacgc
INT[chr7:150468137-150469917:+]	24	ccctgatgg
INT[chr12:70262587-70263693:+]	32	atttgatac
INT[chr16:24175788-24265555:+]	23	ggctcagaa
INT[chr19:51920746-51922548:-]	22	cactgaggc
INT[chr1:233667413-233668706:+]	31	ttgtaatag
INT[chr9:103119600-103126127:+]	30	atctcagat
INT[chr8:38097825-38104965:+]	35	aaataagtt
INT[chr1:226596557-226604213:+]	24	gggtgacgg
INT[chr18:895498-897659:+]	31	cactgacca
INT[chr15:90974580-90999549:-]	24	ttctcatga
INT[chr3:185017919-185018475:-]	26	cactgatat
INT[chr2:1084097-1123307:+]	29	tcttaaaac
INT[chr1:112894839-112900012:-]	40	aaatgagac
INT[chr12:119119121-119119507:-]	22	ttttgacca
INT[chr1:228893934-228895660:+]	19	aattcattc
INT[chr1:229128017-229131305:-]	25	tccttatca
INT[chr1:203541083-203541938:-]	20	tgctgacct
INT[chr6:24640385-24641713:+]	44	ctttaatga
INT[chr11:18711759-18716002:-]	21	gccttactt
INT[chr9:115286334-115287725:+]	29	tactaacac
INT[chr22:30509972-30510799:+]	26	ttctcatcc
INT[chr13:51147381-51175732:+]	42	cacttaaag
INT[chr4:47865401-47867021:-]	27	ttttaatct
INT[chr14:22959284-22960006:-]	20	gtctgagcc
INT[chr10:49925096-49926528:-]	22	agctaaacc
INT[chr19:52398838-52404255:+]	26	agctaaacc
INT[chr13:40423573-40430971:-]	29	agttaattt
INT[chr1:40552647-40553848:-]	19	gtctcacca
INT[chr5:170241479-170251968:+]	37	ttctgaaaa
INT[chr7:91593678-91594754:-]	19	gaataatct
INT[chr20:43005635-43010784:-]	32	acgtgactg
INT[chr3:52826115-52827107:-]	24	ctatgacct
INT[chr8:134129361-134131328:-]	23	tcctaatgg
INT[chr3:8769911-8783951:-]	38	aattaatgc
INT[chr3:9947628-9949291:+]	24	ttctaactc
INT[chr22:44059611-44060485:+]	27	aggtcagtt
INT[chr10:122602138-122608144:+]	22	acttgatct
INT[chr11:117280027-117281562:-]	44	atctcactg
INT[chr1:152585859-152587507:+]	34	tcgtgactc
INT[chr17:34145380-34145868:-]	45	tcctgatac
INT[chr1:9702888-9703255:+]	20	cgctgagtg
INT[chr1:224194326-224195213:-]	19	tgctgaccc
INT[chr14:74448298-74456300:-]	25	ccttaacca
INT[chr15:61424872-61425781:-]	25	ctctgaagg
INT[chr8:23358065-23361137:-]	23	tcttaacta
INT[chr2:136244776-136246459:+]	25	aggtaattg
INT[chr3:128207712-128209331:+]	22	gcttcagca
INT[chr14:92189174-92195258:+]	26	tcctcaccc
INT[chr3:48538107-48547948:-]	21	gtgtgatga
INT[chr21:35086778-35093467:-]	32	tactcactt
INT[chr4:3395167-3396988:+]	20	tattcagtg
INT[chr5:37353945-37359850:-]	41	caataaagc
INT[chr10:105410863-105418355:-]	25	ggctcaccg
INT[chr18:55254354-55256322:-]	19	ctttgattc
INT[chr1:20871277-20881732:-]	25	tgctcactg
INT[chr10:70619198-70621416:+]	27	caataattc
INT[chr7:130842026-130844249:-]	22	gagtcacct
INT[chr20:3876927-3892521:-]	15	tactaattt
INT[chr17:43355640-43357283:+]	26	ccctgaact
INT[chr4:41368369-41373155:+]	25	ttctgatca
INT[chr1:101156272-101159849:+]	24	ttttgattt
INT[chr21:33783602-33785778:-]	43	aactgataa
INT[chr1:9853923-9854613:-]	23	ccctcacca
INT[chr22:16973635-16984245:+]	26	ctctgacct
INT[chr12:51686548-51696523:+]	29	tggtgaata
INT[chr12:49670999-49671648:-]	22	cagtgactg
INT[chr16:86609775-86618589:+]	29	gcctcaccg
INT[chr17:3754443-3754900:-]	48	ttctcagga
INT[chr1:158448131-158449523:+]	24	ctctgaccc
INT[chr4:854693-860317:-]	24	tcctaagtg
INT[chr3:58703340-58714535:-]	28	agctaatgt
INT[chr17:44055497-44058113:-]	24	ctttgattc
INT[chr22:41354232-41356831:-]	23	gactgaggg
INT[chr8:37752158-37752593:+]	26	gagtaaaat
INT[chr11:66047930-66050169:+]	21	aactaaact
INT[chr17:35965597-35968670:-]	35	agctaaact
INT[chr15:57217859-57233080:-]	22	gtctcatct
INT[chr3:194639068-194639505:-]	20	gagtaagct
INT[chr3:197081474-197083543:-]	21	tcttgaccc
INT[chr21:33800282-33803959:-]	24	agctcactg
INT[chr3:65400728-65403506:-]	24	agctgaata
INT[chr12:26644310-26646569:-]	23	ctatcatgt
INT[chr10:74681788-74682233:-]	19	tcctaacca
INT[chr5:139727668-139728355:+]	20	agctaactc
INT[chr15:88951715-88958688:+]	37	acataaaag
INT[chr9:91162927-91163455:+]	24	tcctcactc
INT[chr1:44053193-44076477:+]	21	ctgtaactt
INT[chr12:56146440-56147382:+]	33	gtctgagaa
INT[chr1:23062273-23063956:+]	24	cactgacca
INT[chr15:91290451-91293185:+]	23	ttctcagac
INT[chr6:43060421-43065326:+]	26	tgctaactt
INT[chr17:23899851-23903482:-]	19	tgctcagct
INT[chr19:54533099-54533768:+]	19	ctctgactc
INT[chr15:76172158-76173508:+]	20	agctaatgg
INT[chr1:236117485-236118280:-]	31	agatgacct
INT[chr3:47821915-47827150:+]	31	tattaacca
INT[chr6:112569399-112570013:-]	29	tatttaaat
INT[chr12:122801730-122802782:+]	24	cactgactc
INT[chr1:24644322-24648557:+]	28	caatgagtc
INT[chr10:76525560-76527475:-]	44	cagtgagat
INT[chr10:51863323-51890438:-]	22	taattagat
INT[chr12:55853401-55853829:+]	20	ccctcatag
INT[chr3:124549441-124553968:-]	23	tgatgaaag
INT[chr11:125820211-125821863:-]	19	atctgagcc
INT[chr1:199885177-199948567:+]	28	cactcaccc
INT[chrX:118932870-118937901:+]	23	ggctaacag
INT[chr1:153227950-153228659:+]	27	atctgatgc
INT[chr16:46725248-46729639:-]	31	aaatgagac
INT[chr7:97700221-97700668:-]	20	ccctgaggc
INT[chr10:73185230-73190630:-]	27	gcttcacct
INT[chr14:73577102-73582515:+]	23	tatttaagc
INT[chr14:23639263-23641801:+]	25	aaataatag
INT[chr17:9813805-9825845:-]	22	atctgagcc
INT[chr9:83395788-83397759:-]	46	ctatgattg
INT[chr3:127710009-127711117:-]	23	atctcagat
INT[chr17:31929118-31930782:-]	32	ttattatct
INT[chr10:87956386-88113677:-]	31	tgctgaccc
INT[chr12:55610536-55614011:-]	28	tgatgattt
INT[chr3:178233619-178234679:-]	28	ttataaatt
INT[chr1:11176419-11177104:+]	21	ctttaaggc
INT[chr2:219195846-219200995:+]	28	ttctcacct
INT[chr2:238603994-238605601:+]	32	gcttaaaac
INT[chr19:55068372-55071671:-]	29	gcctcagcc
INT[chr1:179974186-179974905:+]	27	ggctcactg
INT[chr10:104449237-104455092:-]	31	gtttaataa
INT[chr13:27939267-27939657:-]	32	ccataaata
INT[chr16:57117544-57119879:-]	24	ttgtgattc
INT[chr2:70231201-70241260:-]	21	tactaatac
INT[chr3:126114778-126115098:-]	25	aaattaccc
INT[chr10:126302164-126360165:-]	24	tagtaacct
INT[chr11:124950515-124951360:+]	21	aactaaata
INT[chr3:12173983-12175201:-]	29	tgctgaagg
INT[chr13:95236327-95237261:+]	27	cactaatga
INT[chr6:31952839-31954696:-]	30	gactcatcc
INT[chr19:40206292-40208792:+]	31	cgttcaccc
INT[chr5:64969364-64978637:+]	37	gtctcattt
INT[chr6:112102527-112122270:-]	20	gaataacca
INT[chr5:172274448-172283613:+]	21	tcctgaaac
INT[chr9:137818189-137819766:+]	52	tgctgatat
INT[chr19:45961421-45962752:+]	21	ccctgaggt
INT[chr19:14922203-14924739:-]	40	ttttcaagc
INT[chr2:169770394-169770778:-]	23	taattattg
INT[chr12:56149749-56150366:+]	51	gggtgaaat
INT[chr9:135661125-135662200:-]	20	cactcacgg
INT[chr8:71198872-71199476:-]	31	ctgtaacat
INT[chr11:1912726-1914019:+]	19	ttgtaacca
INT[chr6:52807040-52808992:-]	26	atttgatgg
INT[chr14:102243603-102244554:+]	54	atttgattt
INT[chr15:64009276-64010214:-]	23	aagtgacag
INT[chr8:145083399-145084306:-]	17	tgctgactg
INT[chr4:147397123-147399293:-]	22	ctctgaaca
INT[chr15:72414483-72415318:+]	25	tactcacgc
INT[chr3:36501555-36502629:+]	25	tcctcagat
INT[chr7:74886113-74886538:-]	25	ccctgatga
INT[chr7:138737534-138740929:+]	24	tcatgatct
INT[chr12:50401960-50425953:+]	33	aactcactc
INT[chr16:1304379-1305655:+]	22	atctcacca
INT[chr8:41632430-41640333:-]	26	aagtgactc
INT[chr19:46608755-46611793:+]	37	gcataacca
INT[chr1:19040934-19048421:-]	26	gactcaggg
INT[chr2:224467301-224468464:-]	23	aagtgactg
INT[chr17:52383357-52393134:-]	31	tgctcactc
INT[chr19:10758383-10765395:+]	27	ttttgatgc
INT[chr19:56563093-56563474:-]	19	ggctgatgc
INT[chr16:55712605-55713086:+]	27	aggtgagtg
INT[chr20:31269131-31275277:+]	22	aagtcagtg
INT[chr7:154216846-154218487:+]	20	gtctaatgc
INT[chr3:113154250-113155466:+]	25	gcctgaagt
INT[chr9:35079448-35080062:-]	26	aagtaacgt
INT[chr7:156867833-156870321:+]	49	gcattacta
INT[chr7:147500504-147545312:+]	31	tcctcattt
INT[chr1:11484733-11485321:+]	32	agctgaact
INT[chr16:2276970-2278027:-]	20	ccctgactc
INT[chr1:26972066-26972423:+]	23	tgttcaccg
INT[chr2:236314432-236318080:+]	34	cactcagct
INT[chr21:36582319-36582923:+]	23	tagtaactt
INT[chr17:70030635-70031312:-]	22	ctctgacca
INT[chr8:42405518-42406738:-]	24	ctgtgacgt
INT[chr20:33556248-33558980:+]	27	gtgtgattt
INT[chr10:102276302-102276721:-]	25	atgtgacag
INT[chr22:25205322-25207687:-]	43	tgatcactg
INT[chr11:34866552-34866874:-]	29	cattgagca
INT[chr6:133150414-133152595:-]	23	atttcagaa
INT[chr22:32487546-32645982:-]	28	aactcaggc
INT[chr3:49924449-49925656:-]	24	ctctaagca
INT[chr3:128209447-128213490:+]	23	ggctcagcc
INT[chr9:132743776-132745275:+]	21	atctgactt
INT[chr1:201296784-201297402:+]	43	tcttgactt
INT[chr22:36491771-36494026:+]	43	tgctgaccc
INT[chr10:112353039-112353978:+]	32	aattaacag
INT[chr12:100706499-100707846:-]	25	atgtaataa
INT[chr1:31930256-31930661:-]	31	ccctcatcc
INT[chr12:6552697-6557211:-]	35	ttatcagtc
INT[chr20:43964651-43966845:-]	26	acttgaccc
INT[chr10:79237709-79239310:-]	25	ttctgatgc
INT[chr15:100079049-100080818:-]	28	atattaatc
INT[chr1:21078601-21085280:-]	30	ctctaatgc
INT[chr3:127690909-127693950:-]	25	ggctgacag
INT[chr1:229731729-229739581:+]	21	tgcttatga
INT[chr20:207071-207812:-]	18	agttgactc
INT[chr8:37854228-37875746:-]	24	aggtaactc
INT[chr16:29792552-29795577:-]	21	ccctgacct
INT[chr12:101393708-101396394:-]	24	acctgaccc
INT[chr16:16069661-16072999:+]	29	aaataactc
INT[chr14:98767648-98793560:-]	29	gactgacca
INT[chr1:143614562-143615981:-]	34	ggctaatcc
INT[chr7:36638238-36643981:-]	35	aactaaaca
INT[chr10:71377105-71386765:+]	28	gtctgagcc
INT[chr10:118947213-118950659:+]	26	tcctcaaac
INT[chr13:24160661-24161399:+]	24	ctctgactg
INT[chr16:66549449-66552978:-]	36	ctctgatgc
INT[chr10:69769319-69770936:+]	53	tggtaattt
INT[chr19:50974968-50977290:-]	33	tggtgaccc
INT[chr12:46666494-46666884:-]	30	ggctcactc
INT[chr21:42868095-42872914:+]	30	cagtaacag
INT[chr12:6960606-6961016:-]	26	tcctgaacc
INT[chr2:219787465-219787926:-]	36	ggatgatgt
INT[chr17:16276340-16277612:+]	19	gtctgatgc
INT[chr17:4393210-4394532:-]	27	ttctgacca
INT[chr9:35090170-35090594:-]	28	tcctcatgg
INT[chr13:45256194-45323630:-]	22	cactgacgt
INT[chr7:47975441-47981734:-]	27	ttctaagac
INT[chr14:76756184-76761519:+]	24	ttctcacag
INT[chr7:148475792-148481969:+]	32	cactcaatg
INT[chr1:202435010-202437383:-]	28	cactgactc
INT[chr6:47774490-47782924:+]	36	ttgtcacct
INT[chr19:59567750-59568189:-]	19	ttctcactg
INT[chr22:29123160-29125631:+]	22	cactcaccc
INT[chr15:87192274-87193672:+]	28	gggtcatat
INT[chr6_qbl_hap2:2112311-2112785:+]	24	cagtgacct
INT[chr3:10840078-10860898:+]	23	cagtgactc
INT[chr9:111065204-111067080:-]	22	aattaattt
INT[chr11:5612668-5618972:+]	26	ctttgactc
INT[chr2:85690221-85692301:-]	20	ttcttactg
INT[chr20:31691999-31695813:+]	21	cactaactg
INT[chr11:72783428-72783779:+]	30	cgctaacgg
INT[chr7:50579306-50596204:-]	43	agttcagag
INT[chr10:81905649-81907376:-]	29	ccttaacgg
INT[chr4:40957572-40958488:+]	22	tactaacac
INT[chr3:10233733-10236363:+]	32	ttgtgacta
INT[chr14:67340735-67341686:-]	38	atataaact
INT[chr1:103962246-103963055:+]	32	ctgtaagtc
INT[chr9:94418161-94421588:-]	22	tcctgaaat
INT[chr8:110558802-110560955:+]	51	aaattaggg
INT[chr10:104582428-104582739:-]	25	tagtcacct
INT[chr5_h2_hap1:372798-375953:+]	19	atattaccc
INT[chr17:41527885-41603997:-]	21	atttcactc
INT[chr2:230973202-230973913:+]	20	tgctcaccc
INT[chr2:64605251-64632080:+]	39	atgtaatct
INT[chr19:18891666-18892388:+]	23	tgttgatgc
INT[chrX:152610757-152611689:+]	18	cgctgagca
INT[chr4:15451260-15459259:+]	27	tcttgattt
INT[chr7:101669585-101678411:+]	27	ccctcacgt
INT[chr4:15196968-15198536:+]	43	gaataaagc
INT[chr22:36495329-36497602:+]	22	gggtcagtc
INT[chr8:38253176-38254980:-]	27	gtttgaaac
INT[chr4:71887565-71888928:+]	22	aactaacca
INT[chr7:30865466-30878382:+]	23	tgctaacaa
INT[chr1:6142163-6150796:-]	21	ccctcactg
INT[chr11:60849757-60850826:-]	21	ttctaattt
INT[chrX:138678260-138684514:-]	49	tcctaaaca
INT[chr19:60604943-60607467:-]	21	ctgtgaccc
INT[chr20:60910123-60911381:+]	23	agctgactt
INT[chr8:132018629-132024778:-]	35	tgctgacat
INT[chr7:50641606-50647931:-]	21	gactaactg
INT[chr21:44536713-44537303:+]	15	tgctgaccc
INT[chr17:5224482-5225407:+]	18	cattcaaaa
INT[chr2:236614225-236622441:+]	48	gaatgatgc
INT[chr14:88110951-88111936:+]	25	taataaaaa
INT[chr6:36128584-36135043:+]	20	ttttaattt
INT[chr8:104507550-104508500:+]	44	atttgaatt
INT[chr12:6959003-6960426:-]	28	ctgtgacca
INT[chr13:98372402-98373556:-]	27	ggttgactg
INT[chr10:101126966-101137566:+]	23	tcctaagct
INT[chr11:117588487-117590748:-]	29	aaatgatgt
INT[chr19:14133439-14134417:-]	25	ggatgaccc
INT[chr14:75594771-75595422:+]	36	aactcattt
INT[chr14:24358241-24394981:-]	24	ttctgatgc
INT[chr3:135569336-135572231:-]	24	ctctgagca
INT[chr1:45274559-45277194:-]	27	acctaaaga
INT[chr3:195844266-195846590:-]	33	tgctgacag
INT[chr11:64176203-64177743:-]	21	tcctcattc
INT[chr17:26785267-26868788:+]	27	cacttatct
INT[chr1:65085947-65089074:-]	47	ccatcactt
INT[chr12:33426723-33429372:-]	21	taataaagt
INT[chr11:76531517-76536491:+]	19	cgctgacgt
INT[chr12:110961527-110962667:-]	35	gtgtaatcc
INT[chr1:180032618-180034050:+]	27	atctaacat
INT[chr17:78472743-78474816:+]	21	cgctcaccg
INT[chrX:100800779-100801398:-]	49	ccctgagag
INT[chr8:144768229-144769418:-]	25	gcctgaact
INT[chr2:233420526-233423215:+]	27	gtgtaatct
INT[chr7:3625398-3645161:+]	24	cattaacac
INT[chr16:87430177-87431530:-]	29	ttctgaagt
INT[chr1:154802963-154805791:-]	23	gcgtgagaa
INT[chr3:52504548-52510221:+]	24	ccctgacca
INT[chr1:200094746-200099198:+]	21	ccctaattg
INT[chr1:2437017-2439462:-]	42	ttctgaacc
INT[chr3:48641152-48642078:-]	29	gattcagcc
INT[chr17:20049818-20071317:+]	26	aactgacca
INT[chr1:54479221-54479734:-]	24	gtctgatgt
INT[chr9:105927208-105928742:+]	27	atatgaata
INT[chr3:14155799-14158093:+]	22	acctcatca
INT[chr1:53698292-53699733:+]	29	gtctaacac
INT[chr4:3007049-3008898:+]	28	atctcagag
INT[chr3:45938337-45940151:-]	31	aggtaacac
INT[chr17:71172848-71174102:-]	27	cactgagat
INT[chr15:78967161-78968096:+]	22	tcctaaagg
INT[chr20:43854794-43855966:+]	24	ccctcaccc
INT[chr4:123055550-123065622:-]	44	tggtaactt
INT[chr8:25399271-25400678:+]	25	ccctgattt
INT[chr1:11980066-11981413:+]	29	gcctgatga
INT[chr11:116815356-116815744:-]	30	acatgaccc
INT[chr17:16411969-16412990:-]	27	tcttgacct
INT[chr5:130825681-130827632:-]	24	catttattt
INT[chr16:83251025-83252684:+]	35	ccctgagct
INT[chr11:5645518-5656009:-]	26	tcttaattg
INT[chr22:35032600-35035272:-]	24	cactcacgt
INT[chr2:3629936-3638775:+]	23	tgctaaatg
INT[chrX:135600574-135616732:-]	34	tattcaaca
INT[chr14:95831258-95831571:-]	30	atctaattt
INT[chr21:34128599-34130614:+]	21	cgctcaccc
INT[chr20:55401240-55401740:+]	18	ccctgattg
INT[chr1:202426549-202428524:-]	24	gcctcatct
INT[chr7:47375744-47402921:-]	30	gactgaaag
INT[chr7:2599287-2601045:+]	31	aggtgaggt
INT[chr7:82228037-82228610:-]	23	atttaatgg
INT[chr5:10333745-10335308:-]	26	ggttaaaat
INT[chr16:66883066-66886108:+]	21	tgctgacac
INT[chr8:98147615-98224423:+]	25	cactaagaa
INT[chr4:154926547-154928935:-]	27	aacttacta
INT[chr18:45617254-45617884:-]	29	gcttaacat
INT[chr22:36230723-36232144:-]	29	tgctcacct
INT[chr19:18872259-18876579:-]	33	ggctgaccc
INT[chr16:30983304-30992480:-]	18	gtctaactt
INT[chr10:87363385-87369603:-]	20	agctcacct
INT[chr2:128322230-128324633:-]	22	cactcattt
INT[chr22:35587192-35590032:+]	31	tgataagca
INT[chr11:124743092-124760656:+]	20	gtgtgagct
INT[chr10:99600063-99609204:+]	28	ctctcagca
INT[chr6:157883766-157934007:+]	34	ctctgaagg
INT[chr16:1658196-1659002:+]	21	ttctgatct
INT[chr1:224142356-224143139:-]	19	tgctgaccc
INT[chr1:184388627-184389504:+]	28	tattgatct
INT[chr10:96530407-96531567:+]	23	aatttaata
INT[chr3:49655590-49663048:+]	28	ttttcatca
INT[chr4:57527660-57529306:-]	18	agataactt
INT[chr20:3254932-3259292:-]	23	tgttaacca
INT[chr4:120661664-120666151:-]	25	ttgttacta
INT[chr16:56220216-56241665:+]	20	agctaacac
INT[chr20:60419448-60421074:-]	21	gcctgacct
INT[chrX:40432727-40436378:-]	38	ttgtaaaat
INT[chr6:160384311-160385535:+]	46	tgatgatca
INT[chr7:143705217-143706787:+]	29	tcctaacct
INT[chr9:116148111-116148769:-]	23	ctctgatgc
INT[chr17:24027576-24028859:+]	35	agataaagt
INT[chr19:16763434-16766273:+]	24	gcctgacag
INT[chr19:15899294-15901266:-]	20	cactgatgg
INT[chr13:100903284-100904234:+]	33	gtctgaccc
INT[chr14:38661499-38663946:+]	26	tagtaaaat
INT[chr7:100674141-100674960:-]	27	ttctaaatg
INT[chr12:46417736-46418071:-]	18	ccctgacta
INT[chr15:41842697-41844939:+]	24	tactgagac
INT[chr8:101693492-101694398:-]	32	gtttcaacc
INT[chr9:115300182-115307542:+]	22	cagtgaccg
INT[chr12:109837978-109841290:-]	26	ggctgagct
INT[chr12:6752767-6753123:+]	24	ttctcaact
INT[chr1:114249921-114251140:+]	17	ggatgacta
INT[chr9:35053078-35054150:-]	24	acctaatca
INT[chr6:16394046-16398671:+]	47	ccctgagct
INT[chr1:158529878-158530897:-]	27	tactcaata
INT[chr1:26256729-26257467:-]	26	tcctaatcc
INT[chr17:23700316-23701590:-]	25	gcctgaccc
INT[chr16:56051518-56052001:+]	31	ccctcacta
INT[chr1:85176354-85177823:-]	31	tactcattt
INT[chr17:76692504-76692908:+]	21	cccttacct
INT[chr1:166090352-166092026:-]	46	tcctaaaag
INT[chr1:116182525-116184359:-]	24	tactgatta
INT[chr14:104976122-104982799:+]	25	ttctcagac
INT[chr9:34967241-34967542:+]	24	tcctaacca
INT[chr17:71245321-71247347:+]	24	gcctcaccc
INT[chr3:48390200-48391847:+]	38	cccttaact
INT[chr7:6480441-6490122:-]	23	ttctaatac
INT[chr17:11461665-11463589:+]	17	tactaatct
INT[chr20:37050975-37053510:+]	35	aagtgaatt
INT[chr7:89692825-89694220:+]	28	tggtaatgc
INT[chr1:201711680-201718919:+]	27	ggataatga
INT[chr2:102640919-102647990:+]	26	tcttgacaa
INT[chr16:86430933-86431535:-]	24	gggtgacat
INT[chr7:75024052-75024893:-]	29	agatcagag
INT[chr3:173535567-173537813:+]	24	tgctaataa
INT[chr17:26711848-26725156:+]	24	aagtaactg
INT[chr16:56028146-56030594:-]	22	tattaattg
INT[chr21:44381607-44384559:+]	24	gtctgagga
INT[chr18:41783556-41785065:-]	25	tagtgagat
INT[chr5:16506266-16511625:-]	48	ccttgaaaa
INT[chr12:121186167-121187968:+]	21	ccctcagag
INT[chr6:151815415-151817375:+]	26	aagttatat
INT[chr17:32518488-32519985:-]	24	tcttcacca
INT[chr22:19269555-19270014:+]	25	aggtcacag
INT[chr5:171417083-171420747:-]	27	acctcacca
INT[chr9:134917373-134919035:+]	26	acctcacat
INT[chr9:14813326-14814022:-]	47	ttttgatcc
INT[chr18:19360728-19361756:+]	29	gtttgatcc
INT[chr11:71413048-71417898:-]	19	tcctaatac
INT[chr17:63715-65444:-]	31	tgctcacca
INT[chr15:49625256-49626718:-]	34	tattcacat
INT[chr12:42462561-42463731:+]	22	tattaatga
INT[chr2:170168451-170168781:+]	20	gtctgaaac
INT[chr1:7719188-7719577:+]	23	tggtaattt
INT[chr10:69834608-69836948:-]	28	aaatgatgt
INT[chr15:64001865-64002214:-]	25	tgctgacca
INT[chr17:24446204-24447904:-]	25	atctgatgg
INT[chr2:86112270-86112905:-]	28	aagtgacac
INT[chr7:50534435-50539184:-]	22	gactcacaa
INT[chr18:3524614-3557487:-]	25	aactaaatt
INT[chr21:17853321-17854890:+]	35	ctataaaaa
INT[chr18:41833499-41839432:-]	35	tgttcattt
INT[chr17:17350341-17353472:-]	20	gcctgacct
INT[chr16:67924287-67925924:-]	20	aattgacgg
INT[chr1:27491476-27493099:+]	26	ctttaacct
INT[chr7:111723603-111745472:+]	28	agataatac
INT[chr22:21828220-21830178:+]	30	cactgattg
INT[chrX:48809140-48809510:+]	31	gagtgagag
INT[chr12:54705210-54706831:+]	20	ttctaaaca
INT[chr15:65500970-65544518:+]	26	ccctcactt
INT[chr22:36972053-36973721:-]	21	agctgaccc
INT[chr11:118021754-118023855:+]	21	tgctgaccc
INT[chr1:183033948-183039341:-]	40	atctcatgc
INT[chr6:46788034-46790155:-]	44	ttgtaatca
INT[chr12:108935438-108938575:+]	20	ttttaaacc
INT[chr7:158132017-158136284:-]	17	tgctgattt
INT[chr2:100267387-100269807:-]	29	tgttaacct
INT[chr16:2268461-2268944:-]	43	tgctaactc
INT[chr3:12506489-12508634:+]	36	aactaagca
INT[chr12:70251627-70252896:+]	36	cagtaactt
INT[chr12:48337241-48338491:-]	46	gcttcactg
INT[chr10:104240361-104252346:-]	29	ttctgactc
INT[chr13:73187664-73237075:-]	22	gtgtaactc
INT[chr5:141004900-141005521:-]	40	gcttgagag
INT[chr12:48337241-48342015:-]	46	gcttcactg
INT[chr7:4155622-4164605:+]	21	cagtcacgg
INT[chr13:24740080-24746208:-]	25	tgatgacct
INT[chr11:64172387-64172781:-]	34	ggctgagcc
INT[chr11:22316742-22319649:+]	40	acctaagcc
INT[chr5:115451184-115454674:+]	28	tgctaatat
INT[chr5:68914013-68917176:+]	19	atattaccc
INT[chr17:30478550-30480553:+]	30	atctgagga
INT[chr6:152571035-152574321:-]	16	atgtaatta
INT[chr7:16710820-16712209:+]	20	atctcactt
INT[chr6_cox_hap1:4321570-4323103:+]	21	ccctaattt
INT[chr1:17448312-17458659:+]	50	atctgagca
INT[chr1:10637236-10638292:-]	22	gcctgacca
INT[chr9:133368282-133371321:+]	26	atataatat
INT[chr20:32974896-32977161:+]	24	tatttatta
INT[chr19:51580007-51582189:+]	30	ggctgagct
INT[chr10:71834309-71849675:+]	26	gtttcaaac
INT[chr7:101500418-101527363:+]	23	gggtgatgg
INT[chrX:150641110-150641755:+]	28	cgctcagca
INT[chr12:108062247-108089048:+]	32	ccctcatgc
INT[chr15:99684208-99689378:-]	24	ggatgaaag
INT[chr15:20406737-20413177:+]	26	agttcacct
INT[chr17:70303367-70327483:+]	21	tcctcactc
INT[chr6:36301120-36304656:+]	27	cactgagtg
INT[chr17:19390409-19391889:+]	30	tgctaatgg
INT[chr19:55897730-55898568:-]	19	ctctcatgc
INT[chr10:80591897-80631346:+]	24	cagtgacaa
INT[chr20:19967095-19968252:-]	23	gactgaccc
INT[chr6_cox_hap1:1031827-1034016:-]	38	gggtaattc
INT[chr18:72850871-72857775:-]	28	gactcacgc
INT[chr4:84441284-84442326:-]	16	agttaacct
INT[chr15:87561560-87562799:-]	28	gtttaactt
INT[chr19:10780257-10783939:+]	20	tgctaagct
INT[chr14:23757478-23771295:-]	22	gactcatga
INT[chr7:56032637-56034194:+]	19	cagtaaccc
INT[chr2:113694227-113715597:-]	30	acctcacag
INT[chr17:27229914-27231704:-]	28	atctgatca
INT[chr1:152004164-152006773:+]	20	ggctcaggc
INT[chr6:160495933-160496996:+]	32	ctctaatgg
INT[chr19:40935995-40936757:+]	38	ctttgactc
INT[chr20:31900112-31902418:+]	23	atatgatac
INT[chr1:231186847-231188460:-]	33	tgctgagct
INT[chr19:39676368-39677330:+]	26	tgatcactt
INT[chr12:46397109-46397567:-]	28	ctctgaggc
INT[chr5:131756207-131757266:+]	41	gtctaactg
INT[chr4:48247479-48248267:-]	22	gactaactt
INT[chr9:17779549-17781228:+]	40	tggtaacgt
INT[chr2:75201403-75279179:-]	37	tggtgacca
INT[chr11:63717336-63718236:+]	45	gatttacct
INT[chr22:35010504-35011112:-]	22	ctctgagcc
INT[chr10:50627869-50628890:-]	24	aggtgagag
INT[chr13:20630265-20632040:-]	22	atttaatgg
INT[chr8:126142619-126144945:-]	27	atttcagta
INT[chr17:38018051-38018490:+]	48	tgttcacca
INT[chr14:93919332-93924649:-]	35	ccttgactc
INT[chr5:11170680-11212687:-]	21	cgctgacgt
INT[chr12:54518059-54518656:-]	18	tgttgacac
INT[chr1:158156250-158156743:-]	29	ttctcacct
INT[chr3:57123886-57129323:-]	27	atttaactg
INT[chr6:169910193-169911560:+]	32	tactaacaa
INT[chr11:74585373-74588916:+]	28	tcttgaagt
INT[chr15:31887063-31889971:+]	35	cactgaacc
INT[chr11:117198643-117203919:-]	24	ctctcatcc
INT[chr20:21441124-21442048:-]	28	gcctgacgc
INT[chr1:204716805-204717714:+]	40	atgtgatag
INT[chr2:110200624-110202437:-]	25	ctctaacag
INT[chr5:167651855-167731006:+]	30	ggctgatgg
INT[chr3:32786459-32789952:+]	19	ttttaacgg
INT[chr17:19187764-19191174:-]	24	tgctcacct
INT[chrX:15249816-15252707:-]	23	tgctcacac
INT[chr19:14444639-14445190:-]	19	agctcacac
INT[chr17:12753016-12759941:+]	27	tattcacta
INT[chr4:101538554-101550461:-]	41	atctgaact
INT[chr16:4351472-4351986:-]	31	tactgatgg
INT[chr9:123559267-123560997:+]	25	tcataacac
INT[chr18:45345867-45347809:+]	39	ttctgaaac
INT[chr12:131782706-131787908:+]	25	tgttcacca
INT[chr16:68868559-68874023:-]	29	ctttaaaag
INT[chr11:118735581-118736103:-]	22	cactgattg
INT[chr2:69203723-69205200:+]	29	tgctgagag
INT[chr1:33788538-33805779:-]	23	cattgagat
INT[chr12:100641757-100644202:+]	33	tcataatcg
INT[chr20:55236885-55274167:-]	41	cactaatga
INT[chr4:88477543-88480665:-]	41	cacttaata
INT[chr1:3735798-3736214:-]	24	ttctaatgg
INT[chr7:150275900-150276464:-]	24	ctctgaggc
INT[chr3:126652954-126655343:-]	25	taataataa
INT[chr8:79740955-79750576:+]	22	tatttatta
INT[chr14:68861261-68861806:+]	37	tcctaaatc
INT[chr17:46093475-46096040:+]	21	acctcactc
INT[chr11:18375092-18377553:+]	19	aactaaaga
INT[chr17:11713296-11715639:+]	37	gtgtaacac
INT[chr20:48645449-48646083:-]	27	tgctaatct
INT[chr20:30212830-30216758:+]	37	cactaagca
INT[chr15:38853927-38854520:-]	24	tgcttatta
INT[chr19:47292188-47295518:-]	42	ccgtgaccc
INT[chr18:17683348-17687098:+]	27	tggtcactg
INT[chr1:31120023-31121985:-]	18	ggctcatgc
INT[chr7:18733906-18755152:+]	31	tactcaatc
INT[chr13:26541522-26543207:-]	22	tactaatgt
INT[chr16:11041235-11043611:+]	19	ggcttaccc
INT[chr19:41073233-41078721:-]	25	ccctgacct
INT[chr12:102580907-102584198:+]	21	cactgacct
INT[chr6:105403815-105405474:-]	34	tgttgaatg
INT[chr2:219749298-219749725:-]	28	ccttcaccc
INT[chr1:17624768-17628188:-]	25	gtctgatct
INT[chr9:113550301-113558425:-]	24	tgctaataa
INT[chr12:46477550-46478157:-]	26	ctctgaagc
INT[chr1:29311548-29314797:+]	26	gcctcattg
INT[chr12:55007683-55008045:-]	20	agataactg
INT[chr2:27225728-27226494:+]	19	cactcactg
INT[chr2:219463330-219465739:+]	26	gtgtcaccc
INT[chr6:90437521-90438639:-]	30	gtgtgagca
INT[chr17:37721345-37722332:-]	28	aactgaact
INT[chr2:71655010-71670230:+]	19	ccataacca
INT[chr10:124389956-124392627:+]	22	agctaaggg
INT[chr2:48552011-48555325:+]	27	tgctcactt
INT[chr12:120769504-120771287:-]	32	cgctcagag
INT[chr2:98219626-98233212:+]	32	aagtgacac
INT[chr9:73716573-73751741:+]	34	gcgtgaaat
INT[chr1:239762422-239778751:+]	27	agataaata
INT[chr14:101745953-101758919:+]	22	gattaatgt
INT[chr11:125286594-125292118:+]	24	tggtgacag
INT[chr11:66554226-66558691:+]	22	taatgagag
INT[chr6:159024010-159048249:+]	27	taataaacg
INT[chr15:40813837-40814589:-]	26	gtctcagtc
INT[chr5:177622932-177626913:-]	29	ccctcagag
INT[chrX:129371042-129373002:+]	22	cactgaagc
INT[chr10:118387982-118391615:+]	28	agctgatat
INT[chr1:35813189-35826517:+]	22	ggctcagcg
INT[chr17:46048745-46049797:+]	26	aactcaggg
INT[chr6:25689647-25702621:+]	24	aattaacat
INT[chr12:90076418-90082512:-]	28	atttaaaga
INT[chr2:228598489-228600443:-]	26	agctaaact
INT[chr1:175100281-175104602:-]	30	ttctaactt
INT[chr2:69120752-69125377:+]	23	tcctaatag
INT[chr8:134294569-134302005:+]	21	gcctgaccg
INT[chr9:88124406-88127059:-]	25	ttgtcaata
INT[chr12:120697012-120697350:+]	24	gggtgagca
INT[chr14:50264220-50265990:-]	28	gggtgaagt
INT[chr10:44798118-44799475:+]	24	atctcagcc
INT[chr4:20220889-20227630:+]	19	ctctgacct
INT[chr16:180571-182926:-]	21	tgttcatct
INT[chr9:123950378-123954344:-]	19	ccctaaccc
INT[chr10:49337941-49357684:-]	22	gtgtgacta
INT[chr15:39532539-39537161:+]	26	gtgtaatct
INT[chr7:34149498-34159228:+]	52	gggtgaatt
INT[chr14:20751117-20768317:-]	30	gtttgaatg
INT[chr3:52796669-52797041:+]	23	ttctaaatg
INT[chr10:121597216-121598926:-]	30	ttctaacag
INT[chr7:128282605-128283807:+]	23	gtctgagca
INT[chr8:120828356-120837426:-]	28	tattgactc
INT[chr1:196875095-196928098:+]	25	ttctaagag
INT[chr10:72284619-72287376:+]	26	tactgacca
INT[chr9:127459900-127509070:-]	32	taatcacaa
INT[chr1:21760293-21762189:+]	21	tcctgaccc
INT[chr7:73302047-73304694:-]	19	ttttaatga
INT[chr11:43429392-43468364:+]	35	tcttgaaag
INT[chr13:110718019-110724161:+]	41	ctctcattg
INT[chr12:48571165-48577080:-]	27	ggctgactc
INT[chr6:31651684-31652289:+]	38	gggtgactc
INT[chr12:62297438-62298197:-]	35	atgtaataa
INT[chr1:158590705-158592068:+]	19	ggctcatgc
INT[chr3:172926561-172933927:-]	26	tgctaaaga
INT[chr6_cox_hap1:3378383-3379822:+]	26	tgctgatcc
INT[chr11:9490720-9494323:+]	18	ttgtaaaat
INT[chr19:46774531-46775391:+]	24	tattgactg
INT[chr17:12510286-12549169:+]	25	aactcacaa
INT[chr10:35895120-35897987:+]	27	ccctgaccc
INT[chr2:179375314-179377523:-]	25	acataaagg
INT[chr12:21850262-21851546:-]	20	aatttacac
INT[chr5:176619776-176627168:+]	26	atctgaatg
INT[chr8:69158178-69162512:+]	23	atcttacct
INT[chr3:38102873-38104790:+]	17	gggtaatct
INT[chr10:1236088-1252890:-]	20	cgctgactg
INT[chr1:229540974-229542137:+]	28	atgtaacac
INT[chr8:86576757-86580150:+]	36	ttgtgaaac
INT[chr1:153223167-153227204:+]	29	tactgatgg
INT[chr17:40549678-40550886:-]	23	ctctgagct
INT[chr10:22249899-22257440:-]	25	ccgtgaaaa
INT[chr15:30699672-30702984:+]	18	acctgaaaa
INT[chr16:65515324-65516213:-]	25	tggtaacct
INT[chr3:49070328-49089145:-]	24	cactcactg
INT[chr19:41090505-41090909:-]	20	agtttacct
INT[chr18:37824517-37827231:+]	38	tattaaatt
INT[chr21:46524918-46527956:-]	29	tactcacac
INT[chr8:54791138-54818689:-]	29	ttctcattc
INT[chr11:46637612-46643508:+]	27	gattcactg
INT[chr16:19382848-19384904:+]	25	acctgacct
INT[chr7:148347223-148348991:-]	51	atttaaatc
INT[chr3:194663307-194665422:-]	24	gagtaaatg
INT[chr2:215998254-216001147:-]	23	ttgtgacat
INT[chr4:84451068-84453290:-]	18	ttttgagaa
INT[chr9:129486594-129492874:+]	23	agctcactg
INT[chr7:150339008-150340371:+]	21	acctgatgg
INT[chr6:70703524-70704650:+]	24	tgctaacac
INT[chr15:72707447-72707997:+]	31	tactgaccc
INT[chr16:16223190-16224756:-]	54	aggtgagct
INT[chr1:52078775-52116534:-]	35	agctgaatc
INT[chr5_h2_hap1:18966-19783:+]	29	atctaatct
INT[chr12:107483337-107485094:+]	31	tgctaaaac
INT[chr20:57901650-57901973:-]	28	aaatgaaaa
INT[chr9:99145667-99156671:+]	35	gtctgatct
INT[chr14:101913031-101943427:+]	31	tagttacag
INT[chr3:135155296-135156499:-]	29	atctcagtc
INT[chr1:12108881-12118231:+]	25	tggtgaagt
INT[chr1:9556058-9562598:+]	28	ccttaacag
INT[chr6:107209491-107210182:+]	25	aagtaatgt
INT[chr1:48461158-48462982:+]	22	tcctcatct
INT[chr12:105638785-105650037:+]	29	gacttactt
INT[chr17:4585553-4588451:-]	24	tcctgattc
INT[chr20:48652589-48654588:-]	26	tggtgaggc
INT[chr13:23761317-23762789:+]	25	agctgacga
INT[chr3:51472284-51475858:-]	47	atttgactg
INT[chr21:43931245-43931824:+]	20	tgttgatgg
INT[chr14:90827182-90830269:-]	40	gatttaaaa
INT[chr5:6430363-6431474:-]	32	aattaacca
INT[chr2:196509762-196530229:-]	29	ttttgaatt
INT[chr6:158978226-158978790:-]	23	ctctaacaa
INT[chr11:71389252-71389894:+]	20	agctaactg
INT[chr5:76968812-76970093:-]	24	tagtgaccg
INT[chr19:10748893-10754635:+]	17	acctgactg
INT[chr10:93707031-93708801:+]	40	tcttaaaca
INT[chr11:62253135-62259429:+]	44	gtgtaacga
INT[chr11:68237452-68239880:-]	24	tcctgatgg
INT[chr10:12151193-12163476:+]	35	tcctaaact
INT[chr1:222016577-222018474:+]	26	caataacta
INT[chr1:38035080-38037825:+]	23	agctgaggc
INT[chr6:43083223-43083650:+]	31	gcctcactg
INT[chr11:76507047-76507723:+]	38	gtctcattg
INT[chr8:143820343-143820747:-]	26	tgatgaggt
INT[chr20:60141927-60142613:+]	21	gcttgactt
INT[chr7:148143065-148143530:-]	30	gattcattg
INT[chr12:115969027-115971206:-]	31	gcctgacgg
INT[chr17:64033649-64035575:+]	41	taattacac
INT[chr3:57518455-57520076:+]	28	aactgaact
INT[chr9:33953790-33961648:-]	36	ttttcatat
INT[chr9:129115660-129120162:+]	27	ttgtcactg
INT[chr1:167713620-167721424:-]	35	cactaatgt
INT[chr6_cox_hap1:4522521-4523513:-]	22	tcctaactg
INT[chrX:100977831-100978361:-]	24	gtttgaggg
INT[chr11:19202964-19203343:-]	33	ggttgactt
INT[chr6:125592112-125611126:+]	34	tcatgatat
INT[chr2:219798539-219799834:-]	51	gtttcactg
INT[chr2:239721277-239726316:-]	26	ctgtgatgg
INT[chr1:22052151-22053272:-]	20	ctctgagca
INT[chr13:25309424-25311683:+]	25	tcctgactc
INT[chr14:54673863-54674515:+]	23	ccgtaattg
INT[chr12:121921562-121946451:-]	23	ttctcatca
INT[chr10:42926920-42927552:+]	24	ctgtgaccc
INT[chr15:33006632-33009750:-]	32	acattaatt
INT[chr9:4534708-4551448:+]	24	atgtaattt
INT[chr2:27161670-27162049:+]	20	ccctgactg
INT[chr1:234794585-234795841:-]	22	aggtcactt
INT[chrX:107335582-107336403:-]	39	aactaacaa
INT[chr3:123099067-123113110:+]	22	gactgactg
INT[chr16:16186393-16188481:-]	22	ctgtaaatg
INT[chr16:88551570-88552922:+]	27	ctgtgaccc
INT[chr1:224617485-224618266:-]	21	ttctgagac
INT[chr4:861598-865694:-]	21	tggtgacgc
INT[chr6:52209926-52211486:-]	31	gcctcacca
INT[chr5:14766083-14766652:-]	33	ccttaacag
INT[chr9:138840100-138842766:+]	23	tcgtaattt
INT[chrX:40343938-40344957:+]	21	caataatgt
INT[chr1:24266166-24267046:-]	30	ctctgacag
INT[chrX:152791892-152794409:-]	47	ctgtcagta
INT[chr20:35203132-35205533:-]	20	agttcattt
INT[chr5:159402755-159409098:+]	25	tgataaaaa
INT[chr10:32377486-32384781:-]	34	ctttaattt
INT[chr7:15391713-15393555:-]	25	atataaagg
INT[chr19:45890783-45893733:-]	42	ccttgagcc
INT[chr19:2142240-2144687:+]	20	atctgatgg
INT[chr16:67891179-67892235:+]	24	tagtgatgc
INT[chr1:173303695-173313142:+]	43	ccctcagca
INT[chr10:108456383-108458970:-]	23	ttcttacag
INT[chr1:25885615-25945745:+]	26	gggtcacac
INT[chr2:196448813-196449512:-]	34	tgttaatat
INT[chrX:71821156-71832282:-]	41	tagtgataa
INT[chr17:24928392-24928788:-]	29	ccctgaagc
INT[chr2:95411179-95411851:+]	20	ggctcatgc
INT[chr1:12901345-12902258:+]	22	ctctaactc
INT[chr19:46476922-46478907:+]	28	gtttaacct
INT[chr17:37625387-37628925:-]	30	aggtgatgg
INT[chr16:2082595-2082955:-]	16	gtgtgactg
INT[chr4:54042779-54056946:-]	22	ggctaatgc
INT[chr9:123102105-123104061:+]	24	cgcttaggc
INT[chr14:23603396-23604006:+]	21	tgctaactt
INT[chrY:6949579-6953075:+]	25	gtttcaaaa
INT[chr19:54832200-54835014:-]	24	cagtaacta
INT[chr6_qbl_hap2:147113-148337:-]	28	ttttgaact
INT[chr1:27563991-27565335:-]	25	ggatcagcg
INT[chr6:46935220-46936410:-]	42	gattgaaag
INT[chr5:150923394-150925426:-]	15	tgctgactt
INT[chr19:15027345-15027795:+]	19	agctcacca
INT[chr8:139697480-139698338:-]	23	ccctaatag
INT[chr17:71072184-71076151:+]	20	ccctgaccc
INT[chr5:68883169-68885152:+]	26	aatttatgt
INT[chr5:135611323-135615235:-]	21	gagtaaccc
INT[chr3:33149197-33150677:+]	43	agatgaaaa
INT[chr19:12627694-12628384:-]	28	tcttgactc
INT[chr7:70674324-70768331:+]	21	ggctgatga
INT[chr5:134145676-134146533:+]	20	ttttaatct
INT[chr7:4164710-4167943:+]	30	ccctgaccc
INT[chr16:27263843-27265288:+]	24	tcctcacat
INT[chr1:36705016-36705417:-]	38	atctgaaat
INT[chr1:234788453-234788917:-]	31	ctttaatga
INT[chr5:7857806-7869978:+]	32	ctctaactt
INT[chr17:4404323-4404904:-]	34	tcctgaacc
INT[chr1:40874317-40879967:-]	41	atctgacct
INT[chr15:41896939-41903980:-]	26	tactgaaac
INT[chr6:43137310-43138632:+]	19	agctcaggg
INT[chr19:47288263-47289820:-]	31	agctgaaga
INT[chr22:45097824-45100996:+]	25	agctcacga
INT[chr5:179479055-179480665:-]	23	cactgaggc
INT[chr14:22517495-22520309:-]	18	gtgtgacac
INT[chr2:102158538-102159244:+]	26	tacttacta
INT[chr11:18390967-18393306:+]	20	tattcagaa
INT[chr16:479002-486824:+]	33	ttctaacaa
INT[chr10:6568113-6573650:-]	23	tgctcacta
INT[chr2:215972320-215977356:-]	27	ttttgaata
INT[chr6:11098662-11103225:-]	23	tagtgattt
INT[chr1:12079862-12087022:+]	21	ctgtgaccc
INT[chr19:11092199-11094849:+]	25	cactcagaa
INT[chr11:129837886-129844366:+]	18	atataacag
INT[chr10:71335585-71347050:+]	24	tcctcatgc
INT[chr2:61564745-61566406:-]	33	cactgaaac
INT[chr17:45624385-45624834:-]	30	tgctcactg
INT[chr17:17091600-17092964:-]	28	cgctgacca
INT[chr13:31700792-31703315:+]	23	ttttgacat
INT[chr16:2421287-2422962:+]	29	ccatcaccc
INT[chr16:27144059-27144547:-]	31	cattcactg
INT[chr8:39123882-39126466:+]	26	aagtgacta
INT[chr1:21889180-21894145:-]	45	gtcttagta
INT[chr21:42369426-42377262:+]	20	cattaattg
INT[chr7:99902728-99903110:-]	27	cgttgacgc
INT[chrX:115481954-115482985:+]	18	tgttgatat
INT[chr12:114904792-114905304:-]	20	atctcacaa
INT[chr3:131935665-131937402:-]	36	ttctcaaat
INT[chr13:31819034-31826997:+]	22	aacttatat
INT[chr9:100573150-100575979:-]	27	ccctaagtg
INT[chr8:19307861-19310403:-]	23	gattcaaca
INT[chr19:57355657-57363122:-]	20	tgttgaaat
INT[chr15:81283896-81285128:+]	40	tactaattt
INT[chr8:22197731-22200985:+]	28	agttaaagg
INT[chr6:350131-352454:+]	27	cagtaatgt
INT[chr3:171667860-171680771:-]	31	tgcttattc
INT[chr2:105838178-105864215:+]	21	cactgagcc
INT[chr14:71241811-71245691:+]	45	tgttcagga
INT[chr1:11239810-11241128:-]	26	tcatcacct
INT[chr5:41015769-41017250:+]	24	cattaagcc
INT[chr10:91190989-91193492:-]	25	tgttgaacc
INT[chr11:125394871-125396352:-]	27	tatttattt
INT[chr14:104241332-104243416:+]	25	ggcttagcc
INT[chr2:215547012-215547746:-]	25	acctcacag
INT[chr14:91406483-91413583:-]	27	ttctcactg
INT[chr8:36781962-36782944:+]	34	gggtaacag
INT[chr4:48582340-48589545:-]	38	gtgtcaaag
INT[chr1:37807491-37812530:-]	36	ttctgattc
INT[chr21:44035742-44036980:+]	27	ggctgaggg
INT[chr22:30627789-30631969:+]	28	cgctgatta
INT[chr19:387684-389717:-]	26	ccatgaccg
INT[chr20:62079204-62081173:-]	30	ccttgactg
INT[chr17:38955121-38956521:+]	24	gcttgagta
INT[chr16:16034529-16037829:+]	31	ctctcattg
INT[chr15:78251646-78252410:+]	27	ttgtaagtc
INT[chr3:197502643-197507273:-]	39	tactaacat
INT[chr12:106438544-106461841:+]	21	atctgaaat
INT[chr3:130719128-130720639:+]	15	ccttgacca
INT[chr4:143226860-143248695:-]	50	gcttaatgt
INT[chr2:11514811-11523348:-]	27	cactaagtt
INT[chr19:3613000-3615819:-]	20	ccctgacac
INT[chr8:134541363-134543299:-]	21	ttctcatct
INT[chr2:150134929-150135844:-]	29	tactaatga
INT[chr7:111757508-111763394:+]	23	ctctcatcc
INT[chr21:44300203-44303411:+]	44	cattgattt
INT[chr17:78209300-78209655:-]	27	cactaagca
INT[chr9:132444973-132460690:+]	19	gtttaaatc
INT[chr6:129683494-129691115:+]	21	tcctaattg
INT[chr22:39150332-39155555:-]	20	atctcacac
INT[chr15:79345198-79348933:+]	31	ggctaatct
INT[chr19:41080599-41081213:-]	35	tggtaacca
INT[chrX:49001929-49008066:-]	26	gtgtgactc
INT[chr9:129140262-129141744:+]	23	tattaattc
INT[chr1:12300982-12302140:+]	19	gattgacga
INT[chr6:39620448-39621336:-]	21	tactaagct
INT[chr7:5971870-5973019:-]	31	tgttcatta
INT[chr19:1158203-1169415:+]	26	ggctgatac
INT[chr5:36206302-36207461:+]	31	gtttcatat
INT[chr3:64123846-64159499:-]	39	gtttgagta
INT[chr1:111532932-111533356:-]	25	gcttgacct
INT[chr16:24827919-24829127:+]	22	atctcatca
INT[chr16:45299177-45300951:-]	44	gtctaaaat
INT[chr19:54281631-54285359:+]	20	ctgtcacct
INT[chr15:100069728-100072565:-]	44	ccatgacat
INT[chr1:247086189-247086656:-]	41	ttttgatgc
INT[chr18:19649536-19650349:+]	25	gtataactg
INT[chr10:73640596-73642950:-]	15	atgtgatgg
INT[chr1:31190918-31195560:-]	31	ctgtgattc
INT[chr8:117930450-117932037:-]	27	ttgtcagct
INT[chr5:127643909-127650308:-]	25	tcattattc
INT[chr22:25032111-25036635:+]	51	atgtcagtg
INT[chr2:95403896-95404322:+]	22	ggctgaggg
INT[chrX:21907006-21912342:+]	28	ggctcactc
INT[chr16:80284594-80287665:+]	27	agctcacac
INT[chr15:77075198-77077492:-]	25	ggctcaccg
INT[chr12:131764379-131766155:-]	28	agctgagtt
INT[chr17:11524932-11533607:+]	26	tacttacaa
INT[chr7:81178772-81184483:-]	34	atatgaatt
INT[chr6:30262315-30264922:-]	34	cagtgatgc
INT[chr20:61384649-61386662:+]	21	ggctcacgt
INT[chr7:2919627-2921396:-]	27	gtctgaccg
INT[chr2:109420035-109432057:+]	37	aactaacct
INT[chr19:15869423-15869835:-]	25	atctcaccg
INT[chr9:87840361-87841082:-]	25	aggtcacag
INT[chr4:164656064-164658035:+]	27	gcctcatgg
INT[chr16:27710290-27726308:-]	27	ctttcagca
INT[chr11:68596068-68596670:+]	26	tgctcaccg
INT[chr17:15104804-15109195:-]	22	gcctcacgc
INT[chr1:26772440-26773156:+]	21	acctgacct
INT[chr1:20269546-20283900:+]	34	gcctgatag
INT[chr1:204727951-204730774:+]	26	aggtgacat
INT[chr19:60477803-60480821:-]	44	ggttcagtc
INT[chr11:44884607-44887831:+]	51	gcctaacct
INT[chr2:24191986-24195950:-]	22	taataacca
INT[chr3:198723633-198725531:-]	27	ggcttagca
INT[chr4:71807333-71847099:+]	33	tagtaacca
INT[chr19:18125105-18127266:+]	26	ggctaacgc
INT[chr14:72645954-72647291:+]	25	tagttaatc
INT[chr2:237931265-237931902:-]	26	ggctcattt
INT[chr1:158156952-158161863:-]	30	tgttgacca
INT[chr15:61705407-61707928:-]	27	ccttcataa
INT[chr1:37965470-37969669:-]	22	gcctcaacc
INT[chr17:73886485-73900151:+]	26	gtgtgaccc
INT[chr2:119947603-119952856:-]	26	ggctcacct
INT[chr17:45965346-45968780:+]	24	ccctgagtt
INT[chr2:27333725-27334276:-]	22	ggctgaggt
INT[chr16:15695615-15698066:+]	26	acttgagag
INT[chr9:77993412-77993829:+]	41	ctctgaggt
INT[chr15:87520231-87529658:+]	20	ccctcactc
INT[chr1:33024636-33025127:-]	31	caatgagtt
INT[chr20:2521055-2523470:+]	40	ctctgagct
INT[chr11:66590895-66594471:+]	37	ggctcacac
INT[chr7:127907987-127915390:+]	28	gtctcattg
INT[chr12:94880389-94883594:+]	23	gactgacat
INT[chrX:40940936-40941560:+]	52	tcataagct
INT[chr17:7191286-7191964:+]	23	gcctgaccc
INT[chr12:32411947-32421740:+]	23	tgctgacgt
INT[chr16:86305681-86317871:-]	22	ttctcacac
INT[chr17:9787279-9790935:-]	28	ccctaaact
INT[chr11:34483877-34491799:-]	22	tcctcacga
INT[chr1:77760217-77774119:+]	29	ttctgactg
INT[chr22:33991597-34009954:+]	39	ttctaatca
INT[chr6:13696676-13699879:+]	26	ccctcactc
INT[chr20:57782941-57814490:+]	53	cgctaagac
INT[chr19:52280512-52281480:-]	33	acctgacgc
INT[chr1:218380255-218381767:+]	20	tgctgaata
INT[chr7:139404304-139408790:-]	23	atataacac
INT[chr19:52281636-52285063:-]	21	ggctcacta
INT[chr2:86214071-86214925:+]	26	tgatcactc
INT[chr15:66277021-66278932:-]	27	tgctcactc
INT[chr8:22475390-22477444:+]	36	ccctaaaag
INT[chr15:31726954-31728564:+]	51	tcttcaact
INT[chr22:40895847-40905558:-]	22	atctgactg
INT[chr7:158136426-158137745:-]	20	aagtgacgt
INT[chr4:39148180-39149250:+]	27	tgctaatgt
INT[chr15:86284989-86377091:-]	34	gactgattt
INT[chr11:75583537-75585174:-]	21	ggctgacct
INT[chr6_cox_hap1:3576474-3577048:-]	24	tcctgagtc
INT[chr21:26058970-26063185:+]	22	ctctaattt
INT[chr2:97496259-97498626:-]	18	ttctaagat
INT[chr1:159279775-159282271:-]	26	aactcattg
INT[chr12:68266866-68267551:+]	21	acttgaacc
INT[chr3:150406817-150407839:-]	28	cattaatca
INT[chr4:151373431-151380343:+]	24	ttctgattg
INT[chr2:138129701-138130835:+]	38	ttttcatgc
INT[chr6:160590407-160591569:-]	22	cattaacca
INT[chr1:37800434-37803213:+]	24	tattaatgg
INT[chr16:73557222-73576362:-]	21	cactgactc
INT[chr3:113368885-113370413:-]	49	ttttaattg
INT[chr13:98280012-98281602:-]	38	atttgaagg
INT[chr12:24874099-24876923:-]	29	ccctcaaat
INT[chr2:29394775-29397120:-]	20	ttgtgattc
INT[chr15:50189463-50191726:-]	23	atctaactt
INT[chr1:54490122-54496329:-]	25	tcctcagct
INT[chr5:33650239-33651689:-]	36	aagtcatga
INT[chr5:171465347-171466228:-]	23	tgcttacct
INT[chr12:112766977-112780978:-]	31	agctgatgt
INT[chr11:66816228-66823104:+]	26	gtctcacca
INT[chr1:32396550-32397587:+]	25	ctttcaatc
INT[chr4:53434986-53446670:-]	36	ccctaattc
INT[chr5:59979118-60018545:-]	26	cagtaatag
INT[chr3:134591869-134597397:+]	28	agctcactc
INT[chr8:145180285-145181451:-]	22	ggctcagtg
INT[chr10:135200745-135201244:+]	30	acatgactc
INT[chr8:121280987-121285128:+]	29	aagtcacca
INT[chr14:94023585-94025709:-]	22	ccttgactt
INT[chr19:45564663-45565442:+]	21	ggctgatag
INT[chr9:116419403-116426450:+]	21	agatgaagc
INT[chr16:8912186-8916611:-]	24	acttgactt
INT[chr2:169774398-169776723:-]	19	taatgatct
INT[chr5:122754931-122756892:-]	20	ttttgattt
INT[chr4:186618387-186619196:-]	35	aaatgacaa
INT[chr5:171412652-171414177:-]	27	ttctcacct
INT[chr10:61632865-61635555:-]	36	tgctaagcc
INT[chr22:25099450-25101540:+]	18	acctcactg
INT[chr11:120682406-120682975:+]	22	tgctaattg
INT[chr5:38460952-38462867:+]	21	ttctaacac
INT[chr17:56889775-56897961:+]	18	gcctcaccc
INT[chr10:88406038-88407768:+]	20	tcctaacag
INT[chr22:30569799-30571003:+]	32	ctctcacca
INT[chr19:55657106-55659414:+]	31	ctctaagtt
INT[chr15:36581915-36582764:-]	27	tagtaatca
INT[chr1:17243971-17253029:-]	38	ttctaattt
INT[chr15:79376475-79378775:+]	33	atgtaatgc
INT[chr3:9460102-9461731:+]	32	tactgagac
INT[chr7:29102359-29118844:-]	23	tggtcactg
INT[chr2:233894209-233896330:+]	34	ttctgaaat
INT[chr7:107357301-107359036:-]	50	gaatgaacc
INT[chr16:10930918-10942926:-]	24	taataaccc
INT[chr16:68908993-68915988:+]	21	tcctaacta
INT[chr19:48822281-48822775:-]	25	gcctgacag
INT[chr17:45520233-45520587:+]	31	ccctgatgg
INT[chr18:19390576-19391078:-]	34	tcttaacct
INT[chr10:115401657-115402683:-]	21	ccttgactc
INT[chr17:71355607-71356245:-]	26	cgctcattt
INT[chr14:64278927-64279452:+]	24	gcttcaggc
INT[chrX:12638578-12644108:+]	15	gcgtgattc
INT[chr3:33170530-33191381:-]	28	agctaatga
INT[chr11:71622437-71622972:+]	35	ctctcagtc
INT[chr6:31821076-31823142:+]	31	ttgtaacaa
INT[chr3:159846781-159847225:+]	48	tattaaaaa
INT[chr19:52672008-52672774:-]	34	agctgaccc
INT[chr1:37851181-37851962:-]	27	tgttgattc
INT[chr14:24396204-24513710:-]	24	cactaatct
INT[chr10:6510331-6512777:-]	41	ggctgattt
INT[chr11:65146414-65147537:+]	18	ccctgacta
INT[chr12:49796471-49797720:-]	20	atctgattt
INT[chr18:32054179-32082882:+]	27	tgataaatt
INT[chrX:54855410-54856102:+]	27	acataaacc
INT[chr10:123800056-123882113:+]	31	ttctgagtt
INT[chr1:24288743-24289141:-]	40	ctctgaggg
INT[chr3:61964212-62038876:+]	26	tcctaatac
INT[chr22:20295333-20305803:+]	30	tgttaaccc
INT[chr19:8434571-8436207:+]	22	acgtaacac
INT[chr17:9556175-9571995:+]	22	cactgacag
INT[chr11:94242287-94243501:+]	22	agctgatgt
INT[chr17:7989037-7990000:-]	26	tgatgacct
INT[chr1:25754051-25756230:+]	22	tggtgatgc
INT[chr21:36330420-36332317:-]	25	caataacaa
INT[chr18:22778329-22858077:-]	45	tattcattt
INT[chr17:28290668-28291916:+]	24	acctgaccc
INT[chr1:153546621-153548669:+]	30	ccctgatac
INT[chr3:46455976-46457910:-]	24	ggatgatgc
INT[chr4:106564929-106578555:-]	46	gagtaaact
INT[chr16:55615267-55616780:+]	24	tcctcatgc
INT[chr14:73634317-73637610:+]	21	tgttgaaat
INT[chr10:74584213-74586038:-]	30	ctgtaaaat
INT[chr6:29684490-29684984:-]	38	gggtaattc
INT[chr11:64427709-64429610:-]	18	ttctcagcc
INT[chr1:222625749-222630119:+]	23	tagtgacat
INT[chr19:13878315-13881635:+]	24	gtctgactg
INT[chr16:74220112-74220813:-]	27	aggtcacct
INT[chr3:38942005-38943297:-]	36	gactgagca
INT[chr7:126197356-126329831:-]	26	aactgatgg
INT[chr16:16257517-16262859:+]	19	gaatgaatg
INT[chr7:97690967-97692048:-]	24	ccctgattt
INT[chr9:133356789-133357376:+]	28	aaatgacag
INT[chr8:18437749-18457998:-]	30	ttctgacta
INT[chr1:36409770-36410651:+]	30	ccttcacac
INT[chr4:39134554-39135600:-]	26	tgctaatag
INT[chr3:158637547-158637995:+]	24	tgctaacgt
INT[chr20:4796522-4798551:-]	31	gaatgattt
INT[chr3:172361820-172367577:-]	22	cactaacat
INT[chr10:71355635-71356848:+]	23	aactgattg
INT[chr2:208909898-208911476:+]	26	ccataagaa
INT[chr12:112211036-112212315:+]	34	ttgtgaccc
INT[chr6_qbl_hap2:1401198-1403813:-]	34	cagtgatgc
INT[chr3:69443199-69445292:-]	21	ttctaacca
INT[chr11:119645164-119674183:+]	27	cactgacgc
INT[chr2:131529739-131545897:-]	24	aactcaggc
INT[chr1:149803091-149803624:+]	24	agctcaagt
INT[chr16:24013120-24031794:+]	34	gagtcatga
INT[chr17:40295801-40296548:-]	26	ggttgaagc
INT[chr2:97721003-97722269:+]	54	tggtgaagc
INT[chr6:17783981-17796605:-]	17	atattaatg
INT[chr11:9067953-9069518:-]	49	agatcacac
INT[chr21:43145504-43146747:-]	25	tgatgaaga
INT[chr12:119065129-119066492:-]	25	gtgtgactg
INT[chr6:151790411-151792965:-]	29	ttatgattt
INT[chr10:73214864-73215393:+]	19	agctcacca
INT[chrX:9865726-9867234:+]	26	agctcattg
INT[chr19:14078701-14079159:-]	25	ccctgagcc
INT[chr1:74581452-74591537:+]	52	aatttagtt
INT[chr3:53827263-53828004:-]	22	tcctcacct
INT[chr2:172674621-172675112:-]	20	ttcttacga
INT[chr16:30027255-30030209:-]	24	agctaaccc
INT[chr1:243072184-243072965:+]	22	aatttattc
INT[chr17:30377694-30414707:-]	29	ctctgacct
INT[chr19:15199912-15202772:-]	29	gccttatat
INT[chr15:71966007-71967013:+]	38	gtctcagac
INT[chr3:129448577-129463660:+]	29	ctgtaactg
INT[chr11:111350189-111350809:+]	34	gactgacac
INT[chr4:101556140-101557296:-]	25	tgttaattt
INT[chr20:31087140-31087911:+]	23	ctttgagtg
INT[chr22:43691175-43694941:-]	26	gtctgacca
INT[chr16:2451803-2452150:+]	48	gaataaccg
INT[chr1:77105964-77106769:+]	36	cgctcagcc
INT[chr11:66941725-66942477:+]	26	tggtgagct
INT[chr14:67122568-67123543:+]	46	gattcaagc
INT[chr7:157384191-157566750:-]	30	acctgactc
INT[chr21:40632174-40632915:-]	24	ttttcaaga
INT[chr12:119077907-119078647:-]	26	gcctcacac
INT[chr11:76578164-76578712:+]	20	gcctcagcg
INT[chr7:76793527-76795858:-]	23	gcctaacta
INT[chr1:65096051-65098375:-]	34	gtgtgagct
INT[chr19:4881889-4883752:+]	21	gtctaaggc
INT[chr20:34667883-34669531:+]	28	agataattc
INT[chr1:149542751-149545235:-]	22	ttctgacca
INT[chr7:14619564-14627527:-]	30	taataattt
INT[chr7:5919112-5925023:+]	26	tcataacct
INT[chr1:117318469-117328824:+]	30	cactgaccc
INT[chr2:215943401-215944876:-]	44	tcctcacta
INT[chr12:49983193-49993873:-]	24	tagtcacca
INT[chr14:90814309-90815334:-]	34	gactgatga
INT[chr5:127725441-127728191:-]	38	gcttaaata
INT[chr19:54130181-54131100:+]	25	tgctgacct
INT[chr2:128117118-128128467:-]	19	ccctaatgc
INT[chr14:92488112-92494298:-]	29	ttctaacgc
INT[chr3:129125665-129129296:+]	29	ctctaatcc
INT[chr9:133749308-133759092:-]	38	ttctaagac
INT[chr21:37526623-37527532:-]	25	tactgattt
INT[chr13:75291673-75293313:+]	43	gtgtcaaat
INT[chr7:33359011-33363991:+]	36	ttgtcaagt
INT[chr9:71973532-71975214:+]	31	gtctcagtg
INT[chr12:21246888-21250068:+]	25	ttttgatat
INT[chr1:26256406-26256705:-]	30	acctcatcc
INT[chr16:304685-336148:-]	25	cactaacat
INT[chr4:9692167-9693743:-]	24	aagtaatgt
INT[chr7:131633522-131824590:-]	28	aactcactt
INT[chr1:153203032-153204642:-]	30	acctgaatt
INT[chr5:153746184-153763856:+]	28	acgtcatcc
INT[chr3:186435945-186448895:-]	33	ttctcaact
INT[chr21:36332442-36334742:-]	30	tgctaaaat
INT[chr3:130769339-130771375:-]	23	gcctgacct
INT[chr12:69235357-69235916:-]	35	ttgtgaccc
INT[chr9:115123680-115124911:-]	19	ttctgaaca
INT[chr6:4944075-4945041:-]	30	gaatgaaat
INT[chr20:40842354-40853248:-]	22	aattgactc
INT[chr5:58370556-58512177:-]	27	aactgagtc
INT[chr15:72260853-72261554:-]	21	gcctcagct
INT[chr11:124133634-124137190:-]	21	cactcacgc
INT[chr9:116166721-116169643:-]	34	gattaatgg
INT[chr13:110655722-110660219:+]	33	ctctcagct
INT[chr17:11524022-11524764:+]	24	atctgacca
INT[chr6:28224582-28225239:+]	23	ttattatcc
INT[chr15:72705363-72706745:+]	35	ttctcagtg
INT[chr1:145597779-145598134:-]	28	ttatgagtg
INT[chrX:129593232-129596638:-]	25	aactgacct
INT[chr2:112484115-112493460:+]	37	ttttaaaag
INT[chr1:169421609-169429097:+]	40	ttttgaatg
INT[chr16:79786132-79789767:-]	23	ctgtgactc
INT[chr22:38154135-38155965:+]	28	ttctgattg
INT[chr1:8307374-8307944:+]	23	caatgaccg
INT[chr15:41364443-41366769:-]	47	caataattc
INT[chr2:169820993-169821879:-]	22	agataacta
INT[chr19:40222003-40222378:+]	27	gggtcactg
INT[chr1:9701561-9702565:+]	21	tcctcacct
INT[chr17:17969271-17970385:+]	21	cgctgaggc
INT[chr1:144245644-144246245:+]	23	gcctcagta
INT[chr16:84254722-84256121:+]	23	cgttaatct
INT[chr8:21607834-21652379:-]	40	gactgaacc
INT[chr1:27814025-27814531:-]	20	cgctgactt
INT[chr20:19627325-19646171:+]	20	gcctaactc
INT[chr6:35367493-35368308:+]	18	ccctcacag
INT[chr9:89409911-89442677:+]	22	caataacct
INT[chr1:234802752-234804124:-]	28	atatcatca
INT[chr5:149610066-149610443:-]	26	cactcacag
INT[chr17:10549570-10550479:+]	34	aaatgactt
INT[chr12:6574078-6574760:-]	22	tcttgactt
INT[chr3:50189299-50194720:+]	20	aactgaccc
INT[chr4:84208700-84215473:+]	32	gaataattt
INT[chr17:31931189-31933049:-]	23	cactgatgg
INT[chr5:150486235-150487934:-]	40	tgatgacat
INT[chr17:62471468-62480573:+]	23	aactcacag
INT[chr9:138524235-138524925:-]	26	ccctcacac
INT[chr2:99375994-99377161:+]	20	ttatcaaat
INT[chr6_cox_hap1:1031827-1032321:-]	38	gggtaattc
INT[chr19:15587092-15587426:+]	33	gcctcagga
INT[chr5:11438342-11450142:-]	32	cgctaagtg
INT[chr14:85066632-85157235:+]	29	aactgacca
INT[chr1:22319598-22320290:-]	30	tcctgatgg
INT[chr19:13284596-13288925:-]	33	gcctaacct
INT[chr10:73190688-73191360:-]	25	acctaatgg
INT[chr4:187355279-187355680:+]	29	aattgaatg
INT[chr17:58033274-58037222:+]	44	aacttatat
INT[chr2:102195067-102201844:+]	17	tgatgatat
INT[chr1:93827565-93830409:-]	21	tcctcactc
INT[chr11:100467818-100501947:-]	25	aaataattt
INT[chr16:261570-262862:-]	26	atctaactg
INT[chr2:96321366-96322436:-]	28	tcgtgactg
INT[chr19:57397100-57401027:+]	24	tagtcacga
INT[chr9:134972509-134973195:-]	20	aggtgacat
INT[chr16:69721228-69728554:-]	26	acatgaatc
INT[chr12:31174077-31174708:-]	28	atctaactt
INT[chr3:120349861-120352760:+]	37	tgctcagaa
INT[chr4:149019940-149022438:+]	26	ttttgagaa
INT[chr10:103288119-103300445:+]	33	agttcaagt
INT[chr17:38362739-38366734:-]	33	ttctcactt
INT[chr6:110555526-110607334:-]	32	aatttaata
INT[chr15:76519279-76542318:+]	17	tagtaatat
INT[chr12:2991660-2997971:+]	24	tgctgattc
INT[chr2:29141438-29146963:-]	27	gtctgacct
INT[chr11:117198643-117200578:-]	24	ctctcatcc
INT[chr22:41854576-41855162:+]	23	gcctgactc
INT[chr4:39199535-39205297:-]	33	ttttcaata
INT[chr18:5424121-5428033:-]	39	tcctcatgc
INT[chr15:89096181-89099044:+]	28	gtatgattg
INT[chr1:86887570-86888428:+]	20	atattacaa
INT[chr1:228913223-228916454:-]	24	ctttcaccc
INT[chr4:110825973-110828119:+]	30	ttctgatca
INT[chr10:72204120-72204950:-]	29	ggctgagga
INT[chr3:47585722-47589179:-]	32	cacttacat
INT[chr2:112649888-112655786:+]	20	cactgagcg
INT[chr2:113709631-113710648:-]	38	atctcacac
INT[chr19:19154493-19157842:-]	24	cgctgacca
INT[chr12:46666016-46666385:-]	32	ttctcactc
INT[chr2:11716300-11717619:-]	26	ctctaacca
INT[chr2:199881926-199896770:-]	26	ggttaatgc
INT[chr2:118419629-118420856:-]	34	tgctcagga
INT[chr6:11007068-11010895:+]	23	atttgatgc
INT[chr4:119873516-119878863:-]	42	ttctcagta
INT[chr4:56141836-56143040:-]	23	tgataatct
INT[chr10:104806712-104818375:+]	26	gactgaaaa
INT[chr5:159594495-159598190:+]	29	cactgactc
INT[chr9:93533259-93535224:-]	19	tcctaacgt
INT[chr10:115501511-115505007:+]	23	gactaacac
INT[chr22:44146837-44158010:-]	30	tcataaaat
INT[chr1:7450549-7623046:+]	28	ccctcatgc
INT[chr22:24594353-24600252:+]	24	gactcacct
INT[chr9:126114750-126116022:+]	33	ttgtaacca
INT[chr21:29318970-29322064:+]	25	tggtcaagc
INT[chr15:99282458-99331531:+]	31	cggtgacgc
INT[chr12:110140125-110185947:+]	25	acgtgactc
INT[chr10:129759156-129760391:+]	25	taataacta
INT[chr1:152972245-153011074:-]	22	gactaactc
INT[chr1:62685771-62686723:+]	19	gagtgaaag
INT[chr20:8644996-8646317:+]	26	ttttaaaga
INT[chr7:149140662-149141650:+]	25	tgctgatgg
INT[chr8:17966321-17969008:-]	40	ttgtcatgg
INT[chr7:23474687-23476079:-]	37	cgctgaact
INT[chr16:55477889-55478365:+]	26	tggtgatgt
INT[chr2:169711716-169715653:-]	32	aggtgagat
INT[chr17:77463783-77464941:-]	23	gcctgatgc
INT[chrX:69425089-69425829:-]	37	aagtaagac
INT[chr9:111184549-111185523:-]	25	ggctcacca
INT[chr5:168958162-168958553:+]	33	tcttaatac
INT[chr10:72166556-72168603:+]	26	gggtgacct
INT[chr7:150563632-150564426:+]	22	cattgattg
INT[chr15:40165835-40166789:-]	54	aggtgagct
INT[chr8:143543346-143553836:+]	26	ccctgatcc
INT[chr8:95588122-95591091:-]	44	tggtgataa
INT[chr6_qbl_hap2:4126796-4128329:+]	21	ccctaattt
INT[chr5:98227191-98232098:-]	37	ttttaatac
INT[chr5:79404907-79408433:+]	36	tgctgaact
INT[chr9:91191218-91192120:-]	22	cactgacct
INT[chr14:64303273-64303773:-]	23	ttctaaaga
INT[chr7:102520337-102524959:+]	22	agataagcc
INT[chr6_cox_hap1:2989828-2990433:+]	38	gggtgactc
INT[chr16:28871027-28873386:+]	33	ggataaccc
INT[chr22:35911442-35914148:-]	38	tgttgagtg
INT[chr6:150025068-150039088:-]	20	ccctaattt
INT[chr3:125857205-125858984:+]	22	tactaacca
INT[chr20:41637059-41638277:+]	30	gggtgatcc
INT[chr7:141387116-141394053:+]	17	tcttgaatc
INT[chr6:31845870-31848709:-]	30	tcctcactt
INT[chr9:133330287-133332770:+]	38	ctgtgagct
INT[chr21:46458178-46459521:-]	21	ccttgacag
INT[chr5:150010059-150016158:+]	33	cactaatgc
INT[chr4:1074627-1080552:-]	19	agctgaaac
INT[chr19:7602695-7603278:-]	18	ggctgaccc
INT[chr10:71386805-71388460:+]	30	aactaacag
INT[chr17:22993502-22996466:+]	31	cgataacca
INT[chr11:111606164-111606558:+]	19	tattcacct
INT[chr1:226622271-226622662:+]	20	gcctgaata
INT[chr11:64384385-64398468:-]	24	ccctgagct
INT[chr16:82651920-82654410:-]	22	tcctaaaca
INT[chr12:51041098-51041517:-]	27	tgctcaccc
INT[chr3:150385924-150386996:-]	26	aagtgacat
INT[chr7:142351951-142353415:-]	36	tcctgatcc
INT[chr5:10483141-10486705:+]	23	gagtaacca
INT[chr16:869739-883007:-]	22	acctcacgg
INT[chr17:70271255-70274669:+]	24	gactcacct
INT[chr12:47544921-47545697:-]	22	gggtgaatg
INT[chr9:133369549-133371321:+]	26	atataatat
INT[chr17:17986880-17987604:+]	18	acctgacat
INT[chr16:54261110-54263350:+]	19	accttaccc
INT[chr1:234772711-234773482:+]	18	tcctgactg
INT[chr15:39969696-39972383:-]	23	ggcttagcc
INT[chr16:20330512-20336881:+]	42	ttctcaata
INT[chr15:81015464-81018284:-]	23	ggctgatac
INT[chr2:65334503-65336182:+]	21	aacttattg
INT[chr6:167191738-167195585:-]	30	tgctaacca
INT[chr6:32293864-32295346:-]	32	ggctgagcc
INT[chr9:18882595-18895779:+]	33	ggctaatgt
INT[chr6:42131731-42133104:+]	22	gggtaatca
INT[chr8:59509618-59514745:+]	27	taatgataa
INT[chr6:37725021-37725862:-]	20	cgctgaccg
INT[chr7:2594038-2596066:+]	23	atctaacac
INT[chr17:57216568-57225739:-]	19	acttaatat
INT[chr6:36571670-36572465:-]	26	gaatcaact
INT[chr3:53250302-53251180:-]	29	acctgacct
INT[chr2:70744376-70753517:-]	29	atcttacag
INT[chr3:12919323-12924848:-]	27	gtctaactt
INT[chr16:18452003-18457348:-]	19	gaatgaatg
INT[chr20:44073794-44074182:+]	24	ggctcatcc
INT[chr18:6884891-6886500:+]	32	gtttgacag
INT[chr1:16324403-16328515:-]	29	ccctaactc
INT[chr5_h2_hap1:979937-983097:-]	19	atattaccc
INT[chr9:122957013-122959568:+]	19	ttttaatga
INT[chr14:30708426-30710817:-]	19	aaattaaat
INT[chr15:78554620-78587551:+]	27	ggcttacgt
INT[chr11:66957495-66958041:+]	22	ccctcaccc
INT[chrX:48444089-48449599:+]	44	tcctgagac
INT[chr14:91983522-91985170:+]	25	ccctgacct
INT[chr19:16099902-16101363:+]	20	gactcacaa
INT[chr20:55383265-55386475:+]	29	taataagat
INT[chr1:53833252-53838361:-]	27	ctctcatga
INT[chr11:64354305-64355552:-]	29	tgctgacct
INT[chr1:203856590-203859426:-]	26	ggataaaaa
INT[chr2:33593778-33595112:+]	25	tcctcactt
INT[chr8:100969023-100973311:-]	33	atctgaaaa
INT[chr15:72490380-72490688:-]	27	tcctcacgg
INT[chr19:8227171-8227501:+]	22	agctaacct
INT[chr12:106569695-106575415:+]	32	gcgtaacca
INT[chr2:94901550-94902991:+]	42	tcctcacca
INT[chr12:131104096-131105471:+]	25	aattcaaat
INT[chr3:123772210-123773214:+]	21	cactaaagg
INT[chr8:121088296-121090448:+]	20	tgctaattg
INT[chr21:45700519-45712583:+]	23	acctcacca
INT[chr11:65759451-65759944:+]	24	ctatgaagc
INT[chr17:59402346-59402813:-]	32	ctctgacag
INT[chr11:47253287-47254025:+]	45	gtatcagct
INT[chr1:38121178-38123896:-]	32	tcctaaacc
INT[chr11:71182176-71184710:+]	20	cagtaacct
INT[chr3:101930393-101934041:+]	40	agataaaaa
INT[chr7:50628290-50630627:-]	29	ctctaacct
INT[chr1:221463597-221467558:-]	29	ctctcacat
INT[chr6:158457303-158458746:-]	26	gtgtcatgc
INT[chr7:30661222-30661720:-]	28	cactgacca
INT[chr16:12706408-12782542:-]	24	ttctcagga
INT[chr19:14439780-14441152:+]	25	ctctgactt
INT[chr3:9919749-9920080:+]	46	tcctaataa
INT[chr7:50511836-50514978:-]	37	gtctaacga
INT[chr2:3440472-3443040:+]	22	cacttacag
INT[chr5:65375895-65377936:+]	26	atatgagct
INT[chr2:71220501-71221869:+]	27	ttgttatgt
INT[chr7:107202554-107204132:-]	21	ttgtaacac
INT[chr1:40524289-40529112:+]	29	taataactt
INT[chr11:133623589-133624270:-]	30	aactaatcc
INT[chr10:59794643-59797688:+]	25	gtctaatgt
INT[chr8:139806094-139806811:-]	26	ggctaacag
INT[chr11:74955665-74957423:+]	25	ctctgaccc
INT[chr3:197090444-197093318:-]	17	ctttgaccc
INT[chr6_cox_hap1:4299437-4301581:-]	24	ccctgaacc
INT[chr13:27743004-27744117:+]	19	ctttaaatt
INT[chr6:38250937-38268272:-]	27	cactcatgg
INT[chr9:14730233-14736350:-]	26	tgctgatac
INT[chr14:22617316-22617868:-]	38	atctaaatg
INT[chr5:159982171-159991713:-]	21	ctctcattc
INT[chr11:125706656-125713390:+]	26	ttgtgaacc
INT[chr9:89776071-89778656:-]	20	ggctaacaa
INT[chr12:56300503-56300984:+]	27	tggtgatgt
INT[chr8:109283329-109284387:-]	30	ttttcacgg
INT[chr15:40264191-40266760:-]	23	aggtgactc
INT[chr1:40205429-40205886:+]	21	ctttaaccc
INT[chr21:42182523-42192230:-]	27	acttgacca
INT[chr17:71327785-71330152:+]	24	agctgatgt
INT[chr20:8665840-8667907:+]	29	ttataacca
INT[chr9:130761235-130770605:+]	40	atctcatgt
INT[chr12:121585285-121588838:+]	21	ttgtaactt
INT[chr10:47227074-47228851:+]	22	cattaacac
INT[chr3:52147359-52154901:-]	19	acctgactg
INT[chr12:121675189-121676704:+]	33	gacttataa
INT[chr1:38060976-38061968:-]	45	atctaaggc
INT[chr17:45154956-45164911:-]	21	gtctcactg
INT[chr16:73696289-73697880:+]	32	aggtaacgt
INT[chr11:17480104-17482769:-]	21	ccctaaagc
INT[chr6:32738004-32740552:-]	36	atctcactc
INT[chr11:45850361-45859040:+]	33	tcctgaatg
INT[chr22:41349839-41353253:-]	24	tcctgactg
INT[chr10:97376524-97377188:-]	22	acctgatat
INT[chr11:18536454-18543014:-]	46	aattgagtc
INT[chr12:117073347-117074414:-]	24	cattaagaa
INT[chr3:187932113-187932984:+]	22	tgttgactt
INT[chr17:3927033-3927925:-]	22	tattaatta
INT[chr5:149428087-149429628:-]	24	tgctcactg
INT[chr6:155607610-155608448:+]	22	atttgactt
INT[chr11:33637021-33638984:+]	29	tcttaacct
INT[chr3:141734019-141748046:+]	19	aaatgatgg
INT[chr3:38766680-38768713:-]	48	ccatgaaga
INT[chr9:20897242-20902864:+]	22	tgctgattt
INT[chr14:58013713-58018983:+]	21	ttctgattt
INT[chr12:99309029-99311277:+]	22	gaataacac
INT[chr17:59586060-59591892:-]	17	tggtgactc
INT[chr3:9487614-9489919:+]	49	taatgatat
INT[chr1:164004131-164004542:-]	24	ctattaaca
INT[chr10:98182710-98195837:-]	24	aaatcaata
INT[chr3:11325536-11329777:+]	46	ccttaagtt
INT[chr1:34049053-34057900:-]	28	aattcaaag
INT[chr15:72027297-72028852:+]	54	agttgaggt
INT[chr8:24406633-24412638:+]	23	aattcatgc
INT[chr10:80781346-80782078:+]	20	ggctcagcc
INT[chr17:53779945-53783761:-]	26	ggctgactc
INT[chr12:56396795-56397919:+]	44	aatttaaac
INT[chr17:68455610-68539289:-]	22	tagtgatgt
INT[chr17:74210282-74215873:-]	26	tactaaaat
INT[chr1:12318472-12324423:+]	24	tgctcatag
INT[chr19:11074463-11076895:+]	30	cggtgatgg
INT[chr3:62406513-62426081:-]	27	gcctcactt
INT[chr12:92596980-92767876:+]	50	aaatgatgt
INT[chr2:29087872-29090764:+]	28	tcttcagct
INT[chr12:47726841-47728014:-]	24	ccctgagaa
INT[chr16:87880096-87882436:-]	23	ccctgacgc
INT[chr14:52194619-52197760:-]	23	ttatgactt
INT[chr19:40985019-40985709:-]	21	gactgatga
INT[chr15:47956013-47958864:-]	44	ctctgactc
INT[chr2:25460263-25463661:-]	28	gggtcactg
INT[chr1:165925982-165929959:+]	46	ctctgatct
INT[chr2:161768353-161769431:+]	26	tgctaatgt
INT[chr3:14915338-14916913:+]	26	agctgactc
INT[chr11:58715225-58716146:+]	33	agctgacag
INT[chr13:24163389-24164566:+]	42	agttcaaat
INT[chr14:72476839-72482344:+]	26	acgtcaccc
INT[chr7:131483946-131494771:-]	23	ctctgaaac
INT[chr3:131783603-131788039:+]	30	acctcacct
INT[chr19:14534388-14535017:+]	27	agctgacgt
INT[chrX:153437786-153439940:+]	26	tgctgacag
INT[chr4:160496761-160498715:+]	34	tgctcattg
INT[chr2:219813252-219815479:-]	27	acctaacac
INT[chr1:199621557-199622085:-]	22	atgtgacac
INT[chr15:54524164-54526330:-]	33	atttgaaaa
INT[chr1:62043785-62046733:+]	40	cagttatgc
INT[chr1:20315558-20318538:-]	38	aattcatct
INT[chr2:169772007-169774208:-]	29	cattgatca
INT[chr4:54005028-54013843:+]	31	ccataacgt
INT[chr9:124192446-124194288:+]	30	atctgatgc
INT[chr11:124951422-124952609:+]	29	ttttgatgt
INT[chr15:41967757-41968298:-]	28	cactcagcc
INT[chr5:156685225-156685756:+]	45	ccttaaggg
INT[chr17:17942399-17943055:+]	25	gccttacct
INT[chr16:79195945-79199489:-]	25	ggctaatca
INT[chr11:122986257-122988678:+]	25	gactgatct
INT[chr11:118128017-118130623:-]	24	tgttaattt
INT[chr2:202201118-202202197:-]	24	ctgtgacaa
INT[chr17:1497034-1497878:-]	38	ccttgatca
INT[chr12:121378927-121383486:-]	26	atctgacac
INT[chr19:14093521-14097933:-]	24	tgctaaggc
INT[chr19:3964348-3975033:+]	19	ccctgaccc
INT[chr15:99415870-99418898:+]	25	cactgacag
INT[chr15:27193512-27196556:+]	22	ggctcagcc
INT[chr19:39551448-39560247:+]	24	ggctgatgg
INT[chr19:13857869-13861000:-]	22	cactcacac
INT[chr7:37915808-37918245:-]	32	taataaaaa
INT[chr1:33864769-33871608:-]	34	gactcactg
INT[chr20:47174532-47185776:-]	20	cactcagtc
INT[chr8:145579240-145586678:+]	19	gactgaggc
INT[chr16:570974-572883:+]	22	cactgaccg
INT[chr11:77608110-77609012:-]	39	tggtaactc
INT[chr1:229127343-229127885:-]	27	tactaactc
INT[chr17:72036289-72038655:-]	33	tggtaacgt
INT[chr12:4258347-4268268:+]	25	ccctgacct
INT[chr11:10752293-10753329:+]	31	tcttgacaa
INT[chr19:50006444-50007259:+]	22	agctgagag
INT[chr1:178284464-178288727:+]	33	ttataatga
INT[chr5:41843298-41876309:-]	32	ctttcacta
INT[chr6:37035121-37037204:+]	25	ggctgagct
INT[chr9:90875988-90879843:-]	35	cgataacag
INT[chr13:51230438-51231876:+]	28	agttcattc
INT[chr11:71178540-71184710:+]	20	cagtaacct
INT[chr15:71423203-71446879:-]	20	gactgaccc
INT[chr17:29607472-29607853:+]	22	atctaactc
INT[chr5:176768711-176769077:-]	39	ctatgactt
INT[chr2:131515988-131517494:+]	25	ggctcatgg
INT[chr6:53068422-53070478:+]	50	ttttaaatg
INT[chr6:142756789-142760442:+]	37	caatgaaca
INT[chr4:7053880-7057471:+]	27	acgtaatac
INT[chr5:162833142-162833640:+]	53	ttctcagtc
INT[chr15:22770697-22771597:+]	28	agctgaaca
INT[chr1:13783183-13806254:+]	20	ctctgactc
INT[chr1:175194242-175200921:-]	27	tcatgacca
INT[chr1:224640767-224642979:-]	22	ctctcagcc
INT[chr6:36207156-36208375:+]	20	ccctcacag
INT[chr11:112701578-112705851:+]	26	gtgtgaata
INT[chr7:56103826-56108183:+]	16	agctgaact
INT[chr1:154374159-154374902:+]	20	gcctgagcc
INT[chr8:61265099-61283862:-]	33	acataattg
INT[chr11:69859449-69861118:+]	23	cactaaagg
INT[chr4:106564929-106586988:-]	46	gagtaaact
INT[chr3:194665612-194666507:-]	26	ctgtaataa
INT[chr6_qbl_hap2:3384252-3384826:-]	24	tcctgagtc
INT[chr16:67403668-67404716:+]	21	aaatgacac
INT[chr16:21600648-21604051:+]	28	ttctcaccg
INT[chr19:44381746-44382825:+]	22	agctgaagg
INT[chr5:140060248-140060587:+]	20	tcttgacgc
INT[chr8:22626995-22638300:-]	32	ttctcactg
INT[chr1:61644988-61693562:+]	26	ttttaattg
INT[chr4:71859815-71862949:+]	33	ttttcaaaa
INT[chr2:231450510-231450966:+]	26	ggctcactg
INT[chr7:148595247-148606422:+]	25	tgctcaatg
INT[chr7:91682028-91689151:-]	25	taataacca
INT[chrY:7002662-7008772:+]	29	gaataactg
INT[chr9:132329376-132331932:+]	20	ctctgaccc
INT[chr9:5060053-5062491:+]	30	tactcattc
INT[chr1:54903502-54907114:+]	32	ctctcactc
INT[chr20:4721274-4724460:-]	40	gcttaaact
INT[chr16:357784-358328:-]	24	gcctcacca
INT[chr3:46699821-46700275:-]	31	cagtgatcc
INT[chr22:30811023-30812206:+]	24	tgctgacgt
INT[chr19:9944703-9945245:-]	23	ctctgacct
INT[chr12:2998016-2998541:+]	27	ggctgacac
INT[chrX:152932079-152934676:-]	24	ccctgagag
INT[chr12:124026011-124027840:-]	24	tgttgatgg
INT[chr7:49786274-49812852:+]	20	tgctgattg
INT[chr9:5547753-5553161:+]	35	tcattaatc
INT[chr12:119275566-119279087:-]	23	atctgacac
INT[chr10:96089668-96090022:-]	22	ctctgaaga
INT[chr3:136308136-136334245:+]	26	gcctcactg
INT[chr12:50666994-50671913:+]	29	tgataactc
INT[chr4:71493702-71497304:+]	18	aaattattc
INT[chr6:118994173-119060308:-]	25	aactaattt
INT[chr5:11071171-11075880:-]	32	cactcacat
INT[chr12:48765597-48766210:+]	28	ccatgacat
INT[chr17:37030870-37031370:-]	30	ggctcacac
INT[chr4:103035591-103058172:+]	26	cattaaatc
INT[chr14:63745417-63745898:+]	20	tgttaagtt
INT[chr12:52166674-52166997:-]	47	ccttgagtg
INT[chr21:46459641-46460026:-]	17	cactgaccc
INT[chr16:55415260-55420389:+]	35	ttttcagtc
INT[chr1:153280958-153281834:+]	21	ccctgaccc
INT[chr1:76119644-76121893:+]	33	tattaatct
INT[chr16:15603562-15605525:-]	24	ttctaatgc
INT[chr12:122207409-122211280:-]	29	ttctaatta
INT[chr3:180966331-180982220:+]	24	ttgtaactg
INT[chr8:139837255-139841667:-]	23	tgctgaaat
INT[chrX:18928000-18930884:-]	22	gtgtgacca
INT[chr19:54542433-54543771:-]	22	ttctcaccc
INT[chr10:71967669-71968041:+]	30	ccctgaatt
INT[chr11:64176203-64184379:-]	21	tcctcattc
INT[chr17:38597125-38598636:+]	42	ccttcacac
INT[chr9:127128690-127132177:+]	27	tgttaaccc
INT[chr7:75964731-75967693:+]	19	tgcttatgt
INT[chr12:52345480-52349198:-]	26	aattcagtc
INT[chr18:45770889-45772655:-]	27	ccctaaaac
INT[chr21:36707484-36709462:+]	40	tactaatga
INT[chr3:49293285-49296423:-]	28	tattcaata
INT[chr17:76426393-76434867:+]	28	ccctaacaa
INT[chr13:50851710-50854165:-]	25	tattgaatg
INT[chr9:127039255-127040240:-]	38	ttgtcagta
INT[chr19:52289706-52307520:-]	26	tgttcatgg
INT[chr4:146902201-146903691:-]	29	ggctgaacc
INT[chr7:73741498-73743240:+]	22	acatgatgt
INT[chr7:2241726-2245578:-]	24	aaataacac
INT[chr12:18757188-18763631:-]	28	gagtaacat
INT[chr17:7260151-7260968:+]	33	ccctcactc
INT[chr17:76714956-76715977:-]	25	tggtgactg
INT[chr1:29517021-29519783:+]	19	tgctgagtt
INT[chr20:373775-376532:-]	21	caataacgt
INT[chr2:239731348-239743284:-]	22	ctgtaatga
INT[chr8:42302773-42305798:+]	33	taatgacca
INT[chr10:17185243-17186423:-]	16	agttcatct
INT[chr4:183888467-183889024:+]	22	cactaagca
INT[chr1:109610352-109611692:+]	30	ccctgaggc
INT[chr12:55823849-55825021:+]	27	aaatgacca
INT[chr17:53991923-53993879:-]	25	ttttgattc
INT[chr12:118626644-118630366:-]	32	tggtgacag
INT[chr4:102239903-102249133:-]	28	tatttattt
INT[chr19:8523049-8524022:-]	21	tgctgacat
INT[chr4:123050993-123052481:-]	29	atctgacct
INT[chr1:112991419-112993562:+]	26	cactgaaca
INT[chr12:8698345-8699277:-]	26	tcctcatac
INT[chr3:126221132-126222325:-]	30	atgtaatgg
INT[chr14:55173008-55173668:+]	21	ctgtaaaat
INT[chr8:142268428-142269564:+]	30	agttaaagg
INT[chr22:41113029-41123807:-]	24	ccctgatcc
INT[chr5:68626484-68631594:-]	27	taataacag
INT[chr14:72805185-72808955:+]	31	tcctcacca
INT[chr15:78642636-78653543:+]	30	tcttcatga
INT[chr2:219036334-219038976:-]	31	ctttaaata
INT[chr12:61482208-61512160:-]	27	ttctcactc
INT[chr6:90403794-90404181:-]	24	ctataacca
INT[chr22:29014766-29015373:-]	24	agctgaaga
INT[chr2:242087503-242088260:-]	26	ggatgacgc
INT[chr19:55053723-55055054:+]	23	tggtgacac
INT[chr11:67011233-67013313:+]	32	cggtgacag
INT[chr8:75101631-75103744:+]	39	atctaacat
INT[chr2:46988613-46989665:-]	15	acctgactg
INT[chr15:75105001-75107247:+]	21	ggctcagaa
INT[chr9:134448472-134452536:+]	20	ccctgacat
INT[chr3:52159044-52160071:-]	23	aggtcatag
INT[chr13:30429167-30438358:+]	41	tgttcacaa
INT[chr3:136442830-136449847:+]	52	gagtgactg
INT[chr13:47845630-47849054:+]	23	cattgattt
INT[chr15:71820037-71830368:-]	25	ctctcatct
INT[chr2:231844030-231845911:+]	45	agataaatt
INT[chr17:1359844-1363496:-]	28	taatgagcg
INT[chr10:116065515-116072919:-]	22	ccctgaccg
INT[chr11:122353810-122355178:-]	32	gaatgacat
INT[chr1:17465919-17466918:+]	29	ccttgagtc
INT[chr18:3244049-3245743:+]	23	ttctgatcc
INT[chr18:44417055-44444120:+]	31	aattaatgt
INT[chr6:36053107-36057875:-]	20	aaataattc
INT[chr5:149226010-149227480:-]	21	aattaactc
INT[chr20:19646238-19649634:+]	21	ctctgaacc
INT[chr12:120097665-120099332:+]	22	gagtaaact
INT[chr17:40669395-40670430:+]	19	cactgacct
INT[chr11:66383141-66383683:+]	21	ctctgacca
INT[chr16:17202013-17260345:-]	35	gcctcactt
INT[chr19:8225501-8226490:+]	28	ctgtgaccc
INT[chr8:68120750-68126018:-]	23	cagtgacac
INT[chr9:138231548-138232248:-]	24	cgctgagcc
INT[chr10:106065813-106083085:-]	23	gtgtgacca
INT[chr1:43166067-43167189:-]	30	gtctaactt
INT[chr11:12186263-12187619:+]	23	aactcatct
INT[chr16:23286782-23290120:+]	29	agttcaggc
INT[chr8:17963530-17964067:-]	26	ttctgactt
INT[chr9:133357469-133359612:+]	24	ttctcaacc
INT[chr1:17278498-17281626:-]	25	gactaacgc
INT[chr20:35177155-35181514:-]	23	aggtgatat
INT[chr16:82620658-82622972:-]	28	ctttaataa
INT[chr2:219863857-219864435:-]	25	agctaaacc
INT[chr15:83211601-83212345:+]	22	cactcagct
INT[chr17:44478735-44481712:+]	31	gtctcacac
INT[chr6:161430494-161432400:+]	21	cattaatca
INT[chr20:34508755-34558521:+]	34	atctcacct
INT[chr5:149562460-149563422:+]	22	tgctgaccc
INT[chr19:7497813-7498405:+]	15	ccctgactc
INT[chr4:140409370-140415892:-]	19	acctaagca
INT[chr16:65120472-65122783:-]	23	tagtgattc
INT[chr16:45320547-45321006:-]	43	tcttgactc
INT[chr14:22677074-22678472:-]	22	tgcttatct
INT[chr9:86825100-86825986:+]	24	gtctcatcc
INT[chr5:151023990-151026114:-]	28	gcctcaggc
INT[chr2:116236657-116242342:+]	29	ttctgagat
INT[chr1:155172475-155173231:-]	21	tcctcacct
INT[chr19:758903-759359:+]	25	gactcaggc
INT[chr2:96639027-96640189:-]	33	gtgtaagaa
INT[chr11:133302197-133304775:-]	47	gtgtgaccc
INT[chr17:62505165-62513406:-]	28	ccttaaatc
INT[chr16:11347125-11351999:+]	52	gtctcaaaa
INT[chr8:120931938-120934467:-]	27	ccctaaaag
INT[chr11:85897558-85945242:-]	42	atctgactg
INT[chr10:26558713-26574855:+]	28	aactaattg
INT[chr11:61423429-61426489:-]	25	aggtcacac
INT[chr16:4433167-4434665:+]	28	gcctaactt
INT[chr7:102744698-102747291:-]	27	ttctaagtc
INT[chr7:38904255-38915278:-]	27	ttctgacca
INT[chr7:134115041-134179174:+]	39	aattcattc
INT[chr11:19208958-19210356:-]	24	ttttaatac
INT[chr21:44328573-44331110:+]	23	tgctgagcc
INT[chr19:60302276-60306588:-]	24	ctctgaccc
INT[chr2:240609503-240610261:-]	42	gagtgagtg
INT[chr22:42353893-42359317:-]	21	ctttgacgt
INT[chr5:14434362-14440546:+]	27	gcctcacaa
INT[chr3:10928879-10935013:+]	30	ctctgaccc
INT[chr20:30779611-30794774:-]	25	tactgatgt
INT[chr14:104494072-104494791:-]	23	gcctaactc
INT[chr2:11849584-11852984:+]	24	ctgtgactc
INT[chr11:64747628-64757196:+]	41	cagtgaacc
INT[chr19:50060758-50066949:+]	27	gagtgacgc
INT[chr5:167604300-167606339:+]	30	aactgatat
INT[chr16:5073760-5074751:+]	25	aggtaagct
INT[chr14:76018223-76018693:+]	25	catttacct
INT[chr3:113382200-113383669:-]	41	ttctaaaat
INT[chr12:31202272-31203086:-]	24	ggctaacgt
INT[chr5:466549-475843:+]	25	ggctgaaat
INT[chr5:5315897-5356380:+]	26	ccctcaccg
INT[chr20:3226823-3233086:-]	23	tgctgatgc
INT[chr3:185150608-185151922:-]	28	atctgacac
INT[chr3:133828352-133829873:-]	30	ttgtaacct
INT[chr1:144415701-144418042:-]	21	gggtaattc
INT[chr15:87678149-87678907:-]	27	aaataacgc
INT[chr1:166160400-166171594:-]	26	tcctgaatt
INT[chr16:55661333-55661947:+]	28	cgctaaccc
INT[chr13:51484600-51491049:+]	21	ttctcaact
INT[chr16:83569113-83570295:-]	22	gactaacca
INT[chr5:132440490-132450372:+]	37	atttaatgt
INT[chr17:58911006-58911429:+]	29	gcctgagct
INT[chr8:125149229-125150781:+]	21	acctaattt
INT[chr6:43383613-43384030:-]	30	ccttgagta
INT[chr5:176849440-176850476:-]	17	ccttgaatg
INT[chr8:27345796-27346868:+]	26	gtctcaccc
INT[chr6:13413399-13414608:-]	26	atttcacaa
INT[chrX:54499726-54508608:-]	23	atctgacct
INT[chr1:242605393-242608391:+]	26	ttttcagca
INT[chr11:44572852-44578283:+]	21	cattaactg
INT[chr6:42264448-42270329:-]	23	ccctcagca
INT[chr10:72159140-72159863:+]	40	ctctgaccc
INT[chr5:14530073-14532369:+]	29	ttataaccc
INT[chr5:111532702-111533896:-]	42	ttctgactt
INT[chr2:208307017-208310379:+]	49	gcctaacaa
INT[chr14:30605292-30608799:+]	24	gaattaata
INT[chr1:40544028-40544401:-]	23	gactgacct
INT[chr13:40552946-40554839:+]	31	ctgtcaaat
INT[chr1:229126303-229127209:-]	18	ttataaagg
INT[chr7:32493895-32494761:-]	43	ctttgattt
INT[chr17:35039827-35043661:+]	32	agctgaccc
INT[chr1:15159959-15233831:+]	20	aactaactc
INT[chr12:116186163-116187503:-]	27	gagtgacca
INT[chr20:60924430-60926241:+]	20	gtctgactg
INT[chr20:47170073-47173035:-]	33	gtttaagca
INT[chr12:75766302-75767286:+]	26	gaataatgg
INT[chr18:37804419-37821773:+]	29	tattaaaat
INT[chr3:191764837-191804610:+]	34	gactcatct
INT[chr1:9581271-9583749:+]	25	cactaaccc
INT[chr8:21888232-21889812:+]	21	gactcatta
INT[chr19:3758268-3759869:-]	48	ctttcacga
INT[chr2:152072870-152077492:-]	31	tgtttaccc
INT[chr2:230632327-230641514:-]	20	aaattattt
INT[chr14:101429199-101430596:+]	26	tgttaatgc
INT[chr1:239979648-239987207:+]	18	cactcactg
INT[chr4:41444311-41445143:-]	28	tgctcactt
INT[chr1:11507957-11509294:+]	32	gagtcatgt
INT[chr20:43087186-43137072:+]	25	tcgtgacta
INT[chrX:128724428-128729259:+]	38	ccctcactg
INT[chr9:133341744-133342951:+]	23	ggttaacaa
INT[chr8:20106331-20111223:+]	23	tattgatcc
INT[chr17:37308565-37311474:-]	27	gaattatgg
INT[chr1:120312379-120313656:-]	44	aagtgagag
INT[chr6:88369966-88372353:+]	39	tattaataa
INT[chr11:7603699-7606091:+]	27	aaataatta
INT[chr4:184424099-184427117:+]	28	ctatgaaat
INT[chr5:172592819-172594358:-]	35	ctcttacca
INT[chr9:6543510-6544668:-]	24	ttctgaatt
INT[chr4:122471129-122473425:-]	30	aagttaact
INT[chr11:64921068-64923782:+]	19	ggctgaccc
INT[chr2:207273186-207277811:-]	21	agctaagat
INT[chr1:10639381-10641151:-]	22	ccctgaccc
INT[chr22:36020712-36021985:+]	18	agctgacgt
INT[chr12:108948012-108949892:+]	40	aagtgagat
INT[chr17:42364565-42367393:+]	26	agttaatca
INT[chr9:95092151-95094410:+]	21	cagtaacgt
INT[chr3:14838108-14880638:+]	27	ctttaaccc
INT[chr11:124955311-124957451:+]	32	aggtgacta
INT[chr8:26541374-26548212:+]	22	ttctcatgc
INT[chr12:111052757-111056924:+]	33	cagtaatgc
INT[chr4:74183102-74186956:-]	23	tgctaattc
INT[chr9:115308595-115309387:+]	30	ggctcaacc
INT[chr6:29906167-29906523:+]	42	ccctcactg
INT[chr3:172271807-172280000:-]	39	gagtaaatt
INT[chr9:139777094-139789381:+]	24	cattgacca
INT[chr20:57814645-57844954:+]	20	atgtaattt
INT[chr20:3786457-3789978:+]	20	atatcacta
INT[chr12:51075247-51075809:-]	23	ccctgagca
INT[chr11:33639137-33645994:+]	39	tcctcatgc
INT[chr17:71317646-71319787:+]	25	agttgagtg
INT[chr4:171222552-171224139:-]	51	atatcatca
INT[chr1:229109389-229111080:-]	36	tgttaattt
INT[chr1:94263193-94267588:-]	40	tcctcaagt
INT[chr12:61468386-61481862:-]	19	cactaactc
INT[chr13:97910696-97912028:-]	27	ttctgatga
INT[chr14:63558500-63559221:+]	31	ccttgaatg
INT[chr3:138183883-138190972:+]	24	ctttgactc
INT[chr12:121223242-121224343:-]	22	cactgacca
INT[chr17:20149988-20157880:+]	28	ttgtgatct
INT[chr5:172343574-172354383:+]	29	atttaatga
INT[chr3:29298252-29451240:+]	23	cagtaacag
INT[chr4:178494470-178497930:+]	35	aagtcatga
INT[chr7:75012423-75014172:-]	33	caataaaag
INT[chr8:134544885-134546202:-]	26	cattaacca
INT[chr12:105275860-105281777:+]	25	ttctgatat
INT[chr5:64308822-64349741:+]	26	aaatcactg
INT[chr20:32766831-32778723:-]	25	cactgaaca
INT[chr15:63679321-63684519:-]	34	atttaatgt
INT[chr12:105557301-105572135:+]	21	tgctcattg
INT[chr19:3376176-3384515:+]	23	tactgaccc
INT[chr3:49693067-49693537:+]	22	ctatgacac
INT[chr5:72368799-72372873:+]	34	ttctaatta
INT[chr4:77032156-77036447:-]	29	agctcacag
INT[chr3:135030387-135036108:-]	17	tccttagcc
INT[chr16:57268830-57269737:-]	19	cacttagtc
INT[chr12:123451173-123452902:-]	32	gggtgaagc
INT[chr12:111064483-111067772:+]	54	agttaaatt
INT[chr19:45113537-45115818:-]	26	gcctgatcc
INT[chr5:156523248-156525151:-]	37	cagtcatct
INT[chr5:132460878-132463135:+]	34	ttttgattg
INT[chr3:19937064-19949725:-]	25	caatgatca
INT[chrX:150617950-150619123:+]	19	gcctcagta
INT[chr6:158835867-158839688:+]	26	tgttaactg
INT[chr1:8844076-8845532:-]	46	gtctgactt
INT[chr4:3419802-3420761:+]	45	ccctgaacc
INT[chr1:100119836-100122263:+]	22	tgttaaaat
INT[chr3:11050426-11051216:+]	39	gactgactc
INT[chr2:20323709-20326434:-]	18	tattaaaaa
INT[chr17:46005474-46007902:+]	34	tcttcagga
INT[chr6:52489495-52508539:-]	24	tgctgatgg
INT[chr2:128660844-128661492:+]	24	agctgaagt
INT[chr5:147455662-147457622:+]	24	atctcaact
INT[chr10:98163064-98170702:-]	34	ccttgactt
INT[chr12:50020057-50021294:-]	27	agctgactg
INT[chr1:204845484-204848211:-]	29	ccatgaccc
INT[chr2:122004372-122079746:-]	27	tgctaacag
INT[chr9:99468981-99470948:+]	51	atttaacac
INT[chr5:167787725-167788289:+]	26	gcctaactc
INT[chr7:65082832-65084395:-]	22	agctgagcc
INT[chr6:132171109-132210608:+]	22	atgtaattt
INT[chr9:138852289-138853181:+]	24	ccttgaccg
INT[chr9:110772596-110774775:-]	24	agttaaact
INT[chr12:122046161-122046957:-]	22	cagtgagcc
INT[chr11:93123259-93126495:+]	37	ttttaaggt
INT[chr13:97862290-97874826:+]	37	tactgatgc
INT[chr3:124141008-124144972:-]	29	gcgtcactt
INT[chrX:106000700-106003455:+]	37	gtctaatat
INT[chr1:181799344-181799762:-]	30	cactcagga
INT[chr1:29401145-29402229:-]	26	atgtgacca
INT[chr17:46593633-46594087:+]	44	ttttaatcc
INT[chr17:7985384-7985847:-]	42	cagtgagaa
INT[chr18:54958248-54967724:+]	27	ttttcatcg
INT[chr15:57258029-57267608:-]	27	gtgtgattc
INT[chr12:4586815-4589581:+]	25	aactaaata
INT[chr11:65394706-65395203:-]	17	ggctgagtg
INT[chr19:54555151-54557441:-]	18	tgctgagtt
INT[chr12:75304572-75307555:-]	17	tgtttaccg
INT[chr17:11983927-11985188:+]	40	ctgtcatac
INT[chr17:71408950-71409387:-]	24	ggctgacag
INT[chr1:204831801-204833590:-]	26	cgctgagga
INT[chr6:38927429-38928447:+]	21	gtgtgacgt
INT[chr1:9854734-9860549:-]	36	tcctgatct
INT[chr11:34120472-34121567:+]	22	ctttgatag
INT[chr20:34562429-34586066:+]	31	tgctaaatc
INT[chr10:134474526-134476278:-]	23	tgctgagct
INT[chr2:233854561-233856066:+]	51	aactgaatt
INT[chr12:120957717-120966174:+]	30	atttcatcc
INT[chr5:64908653-64911006:+]	42	aattaactt
INT[chr3:166187709-166191834:-]	19	aaattatat
INT[chr5:134698731-134706848:-]	23	tgctgagtg
INT[chr4:102995370-103002705:+]	25	gcttaaatg
INT[chr20:41775161-41777187:+]	26	tggtgactc
INT[chr22:30137068-30146241:+]	35	tattgaact
INT[chr17:4567321-4567728:+]	28	cggtaagat
INT[chr5:55502388-55507735:-]	26	atataatga
INT[chr17:3925473-3926679:-]	39	tagtgatag
INT[chr6_qbl_hap2:4326585-4327006:-]	30	gcctgagag
INT[chr16:23606447-23607489:+]	32	tcctgacca
INT[chr15:20419078-20420281:+]	28	tgctgatga
INT[chr14:38940817-38941355:-]	40	aactaaatg
INT[chr17:19775884-19780190:-]	25	ctttaaaat
INT[chr4:6137594-6138047:-]	50	tcttcaaag
INT[chr11:10465488-10471471:+]	26	gactcaggg
INT[chr12:108003582-108004120:+]	33	ctttgaatt
INT[chr17:3779489-3780343:-]	25	gcctaaggg
INT[chr2:47110028-47126957:+]	23	tgctgatgg
INT[chr1:27822243-27822788:-]	19	tgctgagta
INT[chr8:124264758-124273223:+]	36	ccctgacct
INT[chr4:109036614-109040179:+]	35	cagtaaact
INT[chr19:13231516-13233263:-]	23	tactaacag
INT[chr7:101630173-101631359:+]	20	ctctcaccc
INT[chr12:62957851-62964710:-]	26	cactaattg
INT[chr6:158452523-158454468:-]	19	tattgactt
INT[chr7:100084383-100085596:-]	20	ctttgactt
INT[chr4:102234096-102238546:-]	33	agattagta
INT[chr1:33385916-33396440:-]	29	cactcatct
INT[chr2:29004071-29005948:+]	21	cattaacaa
INT[chr8:22318439-22321767:+]	29	gtctaagcg
INT[chr5:142373875-142396953:+]	24	acttgactg
INT[chr22:29921568-29922921:+]	23	gacttattt
INT[chr22:45447559-45448230:+]	26	gcctgacct
INT[chr11:88775359-88794717:-]	50	ccctgatct
INT[chr2:29075839-29078905:+]	29	gactaactg
INT[chr15:78988703-78999489:+]	26	tggtgaaac
INT[chr13:51497075-51500455:+]	32	acttaaaag
INT[chr19:7737694-7738401:+]	20	tcctgactc
INT[chr2:26547523-26548890:-]	32	ggctgattc
INT[chr14:34297804-34300713:-]	23	acctaaaat
INT[chr19:10128186-10131333:-]	25	tggtaagca
INT[chr13:45174992-45185317:+]	29	cgttaacgc
INT[chr19:43817599-43819368:+]	24	ccttcagtc
INT[chr8:41632430-41638104:-]	26	aagtgactc
INT[chr10:98806212-98806956:-]	27	tcctcacca
INT[chr6:128344128-128345668:-]	24	ttttaacct
INT[chr7:102917583-102918350:-]	30	tactgaatc
INT[chr1:114225286-114225917:-]	28	ctttgactg
INT[chr21:29988254-30233571:-]	32	gactaacgc
INT[chr3:49923322-49923962:-]	28	ggctgacat
INT[chr11:69943611-69944153:+]	33	tgttaatga
INT[chr17:6271102-6272361:-]	20	cactgacct
INT[chr14:74038047-74039108:-]	33	ccctcagcc
INT[chr11:117867854-117868981:+]	27	agataaaag
INT[chr2:242243432-242247195:+]	25	agcttatgg
INT[chr20:32760990-32761522:+]	25	gcttgaccg
INT[chr11:125901793-125937939:-]	25	aactgacca
INT[chr15:38845412-38846715:+]	26	tcctcaccc
INT[chr10:5733333-5734831:-]	24	ctttgacac
INT[chr1:62276310-62289225:+]	34	gaatgacat
INT[chr11:60798633-60800640:-]	27	ccttgagtt
INT[chr5:95262541-95267982:-]	27	acctaatgc
INT[chr8:42812637-42817323:-]	35	tagttacta
INT[chr6:157564315-157566691:+]	29	cattcatga
INT[chr6:39155457-39156451:+]	19	tcttgatgt
INT[chrX:15495871-15498338:-]	27	ctctgagca
INT[chr17:54587949-54601890:+]	17	atgtaaaaa
INT[chr3:128896724-128912108:-]	26	tgctgatgg
INT[chr20:31410591-31411817:-]	32	tagttattt
INT[chr15:38368412-38368764:-]	31	tcctgagcc
INT[chr10:69793877-69806615:-]	28	cactgagct
INT[chr21:43914276-43916616:+]	34	cgataaccc
INT[chr1:155090720-155094952:-]	27	tactcaatg
INT[chr12:50853816-50860563:-]	25	ccctgagcc
INT[chr12:102711421-102711844:-]	32	tgctgaatc
INT[chr16:68306482-68309526:-]	27	gtcttacct
INT[chrX:119459778-119460481:-]	21	tactaacct
[truncated: 6,156 more rows]
