# Supplementary material for: Genome-Wide Association between Branch Point Properties and Alternative Splicing
Source: PLoS Comput Biol. 2010 Nov 24;6(11):e1001016. doi: 10.1371/journal.pcbi.1001016 (PMC2991248; doi:10.1371/journal.pcbi.1001016)
Supplement: Dataset S1 — Training and benchmarking datasets. It provides coordinates in hg18 of the introns and BPs used for training and testing. (0.37 MB TAR) [file pcbi.1001016.s001.tar › SuppData/README]

########################

Genome-wide Association between Branch Point Properties and Alternative Splicing(2010)
A. Corvelo, M. Hallegger, C.W.J. Smith, E. Eyras

########################

SUPPLEMENTAL DATA
Genome Assembly - hg18

Files:
	consTNA-BP5.BPs - Training set of putative BPs
	ExpVer.BPs - Experimentally verified BPs

File description:
	column 1: Intron ID - including chromosome, start, end, strand
	column 2: BP position - distance to the 3' splice site 
	column 3: BP sequence - 9mer with the BP A in position 6
	
########################	
